# Supplementary material for: Retroviral Infection and Commensal Bacteria Dependently Alter the Metabolomic Profile in a Sterile Organ
Source: Viruses. 2023 Jan 29;15(2):386. doi: 10.3390/v15020386 (PMC9967258; doi:10.3390/v15020386)
Supplement: Supplementary file 1 [file viruses-15-00386-s001.zip]

Archive with 5 entries (5 files):
- Supplemental spreadsheet S1.xls
- Table S1.pdf
- Table S2.pdf
- Table S3.pdf
- Table S4.pdf
