# Supplementary material for: Retroviral Infection and Commensal Bacteria Dependently Alter the Metabolomic Profile in a Sterile Organ
Source: Viruses. 2023 Jan 29;15(2):386. doi: 10.3390/v15020386 (PMC9967258; doi:10.3390/v15020386)
Supplement: Supplementary file 1 [file viruses-15-00386-s001.zip › Supplemental spreadsheet S1.xls]

## Sheet: spleen_positive_known_zscores
mouse_group	3'-O-Methylinosine	1-Stearoyl-2-linoleoyl-sn-glycero-3-phospho-L-serine	Threonine	.gamma.-Aminobutyric acid	Aspartic acid	2'-Deoxycytidine	Phenylalanine	Asparagine	2-Arachidonoyl-1-palmitoyl-sn-glycero-3-phosphoethanolamine	N-epsilon-Acetyllysine	Hypoxanthine	Methionine	1-(1Z-Octadecenyl)-2-(4Z,7Z,10Z,13Z,16Z,19Z-docosahexaenoyl)-sn-glycero-3-phosphoethanolamine	1,2-Dilinoleoyl-sn-glycero-3-phosphocholine	Histidine	Ethanolamine	1-Palmitoyl-2-docosahexaenoyl-sn-glycero-3-phosphocholine	(2R)-3-Hydroxyisovaleroylcarnitine	Pyrazinamide	Uracil	.epsilon.-Caprolactam	Nicotinamide riboside cation	Thiamine Cation	Argininosuccinic acid	1-Oleoyl-2-myristoyl-sn-glycero-3-phosphocholine	Valine	1,2-Dipentadecanoyl-sn-glycero-3-phosphocholine	Xanthine	1,2-Diarachidonoyl-sn-glycero-3-phosphocholine	Serine	NEPSILON,NEPSILON,NEPSILON-TRIMETHYLLYSINE	Anserine	Glucose-6-phosphate	N,N-Dimethylarginine	Arginine	Choline [M]+	1,2-Cyclohexanedione	Proline	SPHINGANINE	Tyrosine	N-Acetyl-D-glucosamine	Carnitine	N.epsilon.-Methyl-L-lysine	Methioninesulfoxide [M+H]+	Tryptophan	Alanine	1-O-Hexadecyl-2-O-(4Z,7Z,10Z,13Z,16Z,19Z-docosahexaenoyl)-sn-glyceryl-3-phosphorylcholine	pyridoxal	Palmitoyl sphingomyelin
C_UI	-0.417989	1.7251	-1.5808	-0.631041	-1.71513	-0.311484	-1.01366	-1.45199	0.915268	-1.56778	0.823295	-1.39829	1.35076	0.174209	-1.60229	-1.02499	-0.0846647	-1.24037	-0.130043	-0.42127	1.47068	-0.741444	-0.239517	-1.40759	-0.0529159	-1.2616	-0.589387	-0.750538	-0.678303	-1.66332	-0.275705	0.355554	-0.118764	-0.899804	-0.833844	NA	-0.423233	-1.33277	0.986314	-1.4136	-1.33384	-0.823295	-2.07005	-1.49129	-1.4447	-1.43396	0.440888	-1.9317	1.93676
C_UI	0.0182727	-0.122589	-0.547088	1.33169	-0.0999677	0.474593	-0.281441	-0.355233	-1.73234	-0.021415	0.823295	0.178158	-0.994137	0.486082	-0.192175	-0.0347694	0.719371	-0.190374	0.875264	0.468495	2.43029	1.18678	1.45131	0.220388	-0.16016	-0.358014	-1.25934	1.56263	1.38176	-0.11075	-0.131485	0.836311	0.732767	-0.0482784	-0.833844	NA	0.326594	-0.549749	-0.975473	-0.275347	-1.05207	-0.823295	-0.695046	0.0286614	-0.430029	-0.373196	1.5244	0.708851	-0.0363476
C_UI	-0.38432	0.990318	-1.5808	0.650102	-1.09315	-0.0291776	-1.01366	-1.49939	-1.16563	-0.701268	0.823295	-1.29829	0.0866989	0.486082	-1.19775	-1.20741	1.23166	-0.76272	-0.130043	-0.368366	2.5284	-0.130031	-0.0503953	-0.772107	0.552044	-0.92245	-0.572603	-0.721107	0.543623	-1.60088	-0.660482	0.517718	0.0667958	-1.94506	-0.833844	NA	-0.249975	-1.07737	-1.5739	-1.39216	-1.37169	-0.823295	-0.9214	-0.750482	-1.27072	-1.38172	1.66798	-0.649686	1.01152
C_UI	-0.965262	0.497148	-1.02391	0.934159	-0.658435	-1.31534	-0.784574	-0.819282	-0.596372	-0.569003	0.823295	-0.642386	-0.282037	0.752771	-0.574336	0.67608	1.65902	0.221746	1.06062	-0.24225	1.01297	0.750597	1.87226	-0.41601	0.0839899	-0.848618	-1.10853	-0.289054	1.25432	-0.648652	-0.95126	0.00588634	0.40332	-0.56052	-0.833844	NA	-1.44052	-0.799941	-0.313636	-0.455263	-0.939662	-0.823295	-0.815659	-0.688689	-0.848699	-1.10507	1.92759	0.269285	0.709839
C_UI	-0.165887	0.857952	-0.854888	1.05359	-0.0999677	-0.208693	-0.732166	-0.872731	0.0463693	-0.144581	-1.18349	-0.968787	-1.00571	0.599918	-1.00149	0.441785	0.438055	0.204398	1.06062	-0.131393	1.43525	0.0958229	0.834922	-0.488197	1.00149	-0.88502	-0.832387	0.564266	0.22003	-1.01209	-0.275705	0.623941	0.558399	-1.3696	-0.833844	NA	-0.234428	-0.665189	-0.838256	-0.779401	-1.15497	1.18349	-0.170266	-0.802594	-0.895257	-1.02292	-0.425719	0.600404	0.238662
C_UI	-0.14618	0.548777	-0.992467	0.794175	-0.877055	-0.927782	-0.677186	-0.819282	-0.45832	-0.650771	-1.18349	-0.968787	-0.939787	0.599918	-0.957734	-0.413595	0.637294	0.204398	0.310224	-0.23067	0.141054	0.0183068	0.71839	-0.530641	-0.225117	-0.972226	-0.879829	0.177189	0.527484	-0.83146	-1.14471	0.387691	0.112779	-0.899804	-0.676676	NA	-0.907787	-0.91022	-0.621018	-0.845408	-0.987923	1.18349	-0.500322	-0.776577	-0.539831	-1.20573	0.131215	0.673841	0.813661
C_I	-0.510924	-2.55803	0.980369	-2.17056	0.975324	-0.301542	1.53823	1.09171	-1.25553	1.09651	-1.18349	1.46632	0.363542	-2.13145	1.23192	1.13933	-1.85172	0.945237	0.460101	-0.913858	-0.25376	0.982879	0.369867	0.958141	-1.87736	1.47854	-0.376807	-0.317916	-0.922852	1.06387	0.859663	-0.459581	-1.58541	0.540882	1.25796	NA	-0.214173	0.666441	0.6614	1.57204	0.502551	1.18349	1.18414	0.625163	1.58886	1.48844	-0.120645	-0.284368	-1.1206
C_I	-1.93136	0.690526	-0.547088	-0.864068	0.243951	0.075592	-0.587336	-0.157079	-0.324066	-0.124009	0.823295	-0.855637	-0.131253	0.486082	-0.660586	0.280288	0.199634	-0.313693	-0.288846	-1.18957	-0.966408	-0.157894	-1.07497	-0.191252	0.614434	-0.715967	0.454384	-0.431783	0.134901	-0.731455	-0.869016	-0.465029	0.53605	-1.57103	-0.31012	NA	0.129874	-0.549749	-0.257882	-0.728848	-0.273719	-0.823295	-0.500322	-0.711941	-0.526784	-0.308718	0.325428	-0.66041	-0.185843
C_I	-0.184526	-0.337173	-0.0378995	-0.485519	-0.173748	0.531724	0.274801	0.289159	0.794959	-0.201244	0.823295	-0.126459	-0.112483	0.174209	0.472224	-1.78505	0.258956	-1.30105	-0.920511	-1.43852	0.570321	-1.94654	-1.2227	-0.111729	0.743888	0.00743853	0.687126	-1.0173	-0.154514	0.19102	-0.550831	-0.920871	-1.11241	-0.362173	0.813969	NA	0.642772	0.337999	-0.631189	0.065631	0.4058	-0.823295	-0.25251	-0.683452	0.0605445	-0.18293	-0.176347	-1.12523	-0.12513
C_I	1.47999	0.306201	0.497041	1.26551	1.09497	0.683956	0.448094	0.712817	0.26599	0.603476	0.823295	0.45321	-0.46362	0.486082	0.472224	0.67608	0.490389	0.15678	1.06062	0.894828	-0.893767	0.89085	1.31856	0.659868	1.19348	0.20013	0.972153	0.959334	0.563802	0.659081	0.764571	0.623941	0.631898	0.768137	0.354279	NA	0.609303	0.337999	0.322364	0.489091	0.390155	-0.823295	0.811207	0.927296	0.365672	0.599524	0.697279	-0.303846	-0.733706
C_I	0.398113	0.306201	0.440445	0.301554	0.918573	0.845203	0.274801	0.712817	-0.0710725	0.672774	0.823295	0.361989	-0.622222	0.486082	0.653519	0.67608	0.866929	-0.141106	0.460101	0.51875	-0.474535	0.911535	0.781042	0.618949	0.743888	0.296372	0.761432	0.503938	0.689595	0.731889	-0.0728238	0.114599	0.276415	1.10992	-0.0453955	NA	0.786496	0.465176	-0.590916	0.279519	0.557	-0.823295	0.652521	0.416673	0.269625	0.306702	0.47047	0.457306	-0.12513
GF_UI	0.844439	-2.60222	-1.16716	-1.01408	-2.8849	-2.60746	-2.50659	-1.97755	2.05979	-1.97308	-1.18349	-1.49038	-3.77223	3.50965	-1.32741	-0.229255	1.05028	-3.60046	1.24349	1.61561	0.666447	-1.48491	-0.17448	-1.10309	-3.32099	-0.392605	-4.42461	-0.457353	1.73918	-1.54076	-1.92913	-1.35145	-2.14098	-2.1251	-2.84479	NA	-2.51662	-1.90372	-1.97711	-1.10604	-0.74832	1.18349	-0.307812	-2.3229	-0.446621	-0.456326	-3.24635	0.84017	1.35635
GF_UI	0.478827	0.708071	-0.904202	-0.209754	-1.25977	-1.86948	-1.2542	-1.54189	0.364076	-1.31498	-1.18349	-1.1787	0.731559	0.243841	-1.40924	0.909272	0.0740119	0.594528	0.310224	0.69753	0.310404	-0.0229211	-0.391208	-1.93441	-0.0529159	-1.22143	-0.879829	0.177189	-0.725143	-1.22388	-1.30717	-1.93683	0.371002	-1.3696	-1.43013	NA	-1.75657	-1.68435	1.37779	-1.53129	-1.35456	1.18349	-1.46821	-1.04636	-1.34921	-1.20573	0.505896	1.78223	1.71798
GF_UI	0.260876	0.590362	-1.40975	0.575362	-0.877055	-1.85567	-1.625	-2.01404	-1.06042	-2.05045	-1.18349	-1.76319	-0.335065	0.599918	-1.60229	0.909272	1.53375	1.61016	1.44169	1.51346	1.72291	0.465991	1.31856	-1.89569	-0.0529159	-1.62571	-1.10853	0.693236	0.543623	-1.41745	-0.0728238	-1.6785	2.0823	-1.94506	-2.19455	NA	-1.85764	-1.79876	1.98481	-1.78501	-1.47084	1.18349	-2.14361	-0.750482	-1.4447	-1.49825	0.637274	0.922035	1.57543
GF_UI	0.23342	1.45672	-0.854888	0.830423	-0.746324	-0.829077	-1.2542	-1.1526	0.486213	-1.12705	-1.18349	-0.78755	0.135042	0.599918	-1.00149	0.280288	0.438055	0.649146	0.689027	0.708649	-0.124543	0.316633	1.31856	-1.40759	0.219438	-1.08754	-0.32474	0.0626838	-0.130633	-0.963478	-0.773388	-1.37713	0.893153	-0.0482784	-0.676676	NA	-0.82153	-1.07737	1.32787	-1.02681	-1.51667	1.18349	-0.900279	-1.22791	-1.12704	-1.02292	0.697279	1.07069	1.71798
GF_UI	-0.134238	1.54446	-1.94763	-1.35931	-1.86125	-2.15824	-1.09272	-1.75836	-0.596372	-1.93538	0.823295	-1.51903	1.02717	0.243841	-1.40924	-1.78505	0.535396	-0.697542	-1.78276	-0.466853	1.01297	-1.06077	-1.01918	-2.13917	-0.391926	-1.68705	-0.43484	-1.30249	-0.290179	-1.7565	-1.88104	-1.01536	-0.840434	-0.899804	-0.0453955	NA	-2.03986	-1.52604	0.447562	-1.65925	-1.12721	-0.823295	-2.43529	-1.28788	-1.29698	-1.80744	1.07778	-1.35217	1.50815
GF_UI	0.0182727	1.3033	-0.766231	0.934159	-0.392234	-1.02252	-1.01366	-0.952494	-1.13166	-1.22416	0.823295	-0.642386	0.0424782	0.0999017	-0.901872	0.67608	1.53375	0.331381	1.06062	0.560374	-0.732577	-0.0880151	0.569	-1.15719	-0.277279	-1.0085	-0.513441	0.177189	0.579688	-0.691399	-0.773388	0.00588634	1.29017	-0.0482784	-0.833844	NA	-1.04893	-0.91022	-0.0297511	-0.715082	-1.09888	-0.823295	-0.958686	-0.208226	-1.09551	-0.918154	1.5244	0.175187	1.27541
C_I	0.977446	-0.839417	1.39594	0.336991	1.41047	0.642699	0.824159	1.24979	-1.70265	1.25079	-1.18349	1.18797	-1.40312	-0.514057	0.836365	0.909272	-0.307781	1.92236	0.560656	1.61561	-0.710535	0.699564	0.503984	1.16515	0.347623	1.08579	-0.408311	0.882438	0.352453	1.27133	0.764571	-0.164345	1.59746	1.10992	0.354279	NA	0.713006	1.18991	-0.105027	1.33508	0.792914	1.18349	1.25623	1.55745	1.02594	1.48844	-0.362728	1.87145	-1.40573
C_I	-1.65448	-1.35131	-0.818482	-2.53432	-0.96224	-1.22441	-0.0256889	-0.534513	-0.0993564	-0.669265	-1.18349	-0.410245	1.22762	-1.28939	-0.192175	-1.02499	-2.3028	-1.28238	-2.98233	-2.04784	-1.09398	-2.62207	-2.86848	-0.600858	-1.00249	-0.556075	-0.32474	-3.48988	-2.70836	-0.506174	-1.0934	-2.14342	-2.20692	-0.362173	0.991284	NA	-1.13176	-0.180771	-0.344004	-0.132601	0.348617	1.18349	-0.362176	-0.688689	-0.430029	-0.456326	-2.48342	-1.47124	-0.0818124
C_I	-0.279838	-1.04647	1.24728	0.0462476	1.15218	0.717588	1.09734	0.899383	-0.493561	1.03228	0.823295	1.35182	0.903571	-1.06868	1.23192	0.280288	-1.09936	0.221746	-0.752102	0.616803	-0.310734	-0.269352	-0.740812	0.979568	-0.507638	1.47854	-0.0624831	0.0626838	-0.500228	1.39022	1.58942	1.02901	0.371002	0.768137	1.25796	NA	0.844845	1.0442	0.160466	1.49813	1.37038	-0.823295	1.07305	1.46205	1.26668	1.15062	-0.210397	-0.44587	-1.40573
C_I	-0.730243	-0.895645	1.44655	1.05359	0.975324	0.995598	1.53823	1.09171	-0.132586	1.08846	0.823295	1.62477	0.731559	-0.663947	1.58864	-0.0347694	-0.488819	-0.000901023	-0.752102	0.323586	-0.385881	0.155346	0.632089	1.38079	-0.563118	1.57789	0.799645	0.564266	-0.757661	1.1781	1.27319	0.546743	-0.303227	0.540882	1.58859	NA	0.999327	1.18991	0.274846	1.57204	1.66947	-0.823295	1.13952	1.82596	1.83786	1.48844	0.227259	0.754245	-0.515267
C_I	-1.14408	-1.04223	0.777164	-0.423152	0.243951	0.115066	1.09734	0.712817	-0.976078	0.766799	0.823295	0.967158	1.70743	-2.45683	1.07468	-0.0347694	-2.67896	-0.697542	-0.920511	-1.67237	0.0969486	-0.811702	-1.07497	0.695517	-2.09736	1.3444	0.11356	-1.52601	-2.82471	0.966558	0.658285	0.607678	-1.00155	1.10992	1.58859	NA	0.00819457	0.666441	0.675288	1.06997	1.09432	-0.823295	0.862304	0.618004	1.14203	1.21087	-1.36846	-1.00628	-0.46958
C_I	0.415843	-0.094317	-0.129857	-0.574807	-0.330507	0.717588	0.090149	0.396954	1.36484	0.443879	0.823295	-0.0752585	0.46977	0.174209	0.0926855	-0.788431	0.146925	-0.551287	-1.08104	-1.08182	-1.09398	-1.14205	-0.944263	0.0338217	-0.108756	-0.056549	0.761432	-0.611254	0.412175	0.19102	-0.0728238	0.849419	-1.35799	0.540882	0.109364	NA	0.509002	0.337999	-1.35319	-0.0606788	0.715326	-0.823295	0.713116	-0.66165	-0.227815	-0.18293	-0.620771	-0.697951	-0.55947
C_I	1.50532	-1.00498	0.980369	0.758621	1.02261	1.2858	0.722168	0.990081	-0.45832	1.19805	0.823295	0.554941	-0.543896	-0.244191	0.836365	0.909272	-0.362108	0.0180065	0.689027	0.933389	0.202752	0.928086	0.569	1.02151	0.552044	0.894521	0.550136	1.1252	0.669884	0.731889	0.966216	1.5201	0.631898	1.10992	0.354279	NA	1.26643	1.18991	-0.838256	0.753676	0.728374	-0.823295	0.977605	0.659777	0.726538	0.93272	-0.0545886	0.329576	-1.725
C_I	1.59154	-0.839417	1.64932	0.336991	1.09497	0.995598	1.6617	0.899383	-1.06042	1.19165	0.823295	1.62477	1.12493	-1.54698	1.42404	0.280288	-1.5352	0.256992	-0.920511	0.286399	-0.310734	1.33114	-0.0503953	1.20408	-2.00258	1.68473	0.262629	0.349147	-0.581563	1.51282	1.27319	0.999393	-0.401675	1.10992	0.813969	NA	1.14323	1.68076	-0.745742	1.52095	1.72886	-0.823295	0.955222	0.832746	1.66027	1.42844	-0.674146	-0.0668439	-0.891802
C_I	0.99396	-0.00527273	1.58673	0.719497	0.918573	1.30459	1.53823	1.24979	-0.78502	1.31638	0.823295	1.8182	0.408813	-0.926725	1.58864	-0.0347694	-0.600551	1.00491	-0.130043	1.60385	-0.343593	1.14963	0.71839	1.41779	-0.507638	1.93161	0.618709	0.959334	-0.771267	1.51282	1.8792	1.83666	0.53605	0.540882	1.25796	NA	1.316	1.68076	0.547651	1.52095	1.55003	-0.823295	0.895591	2.18651	1.89413	1.48844	-0.0925804	0.635009	-1.00331
C_I	0.23342	-0.773685	0.85467	0.397049	0.539868	1.36187	1.27613	0.798009	0.00971108	1.23492	0.823295	1.13141	0.871978	-1.44611	1.23192	0.280288	-1.01338	0.0941955	-0.752102	-0.316383	-1.20752	0.326607	-0.459089	1.32007	-0.507638	0.694484	0.520572	0.59711	-1.11689	1.1781	1.05956	1.84465	-0.461725	1.10992	0.991284	NA	1.49201	1.0442	0.423151	1.18407	1.33458	-0.823295	0.885146	1.23976	1.42662	0.93272	-0.889052	0.399999	-0.596302
C_I	-0.257969	0.374115	0.607453	-0.171161	0.128112	0.280015	0.824159	0.798009	0.915268	0.738862	0.823295	0.497502	1.20351	-0.0813427	1.07468	-1.78505	-0.034797	-0.402689	-1.29278	-0.440456	0.570321	-0.974975	-0.876161	0.695517	0.678721	0.694484	0.926489	-0.221947	-0.842418	0.659081	0.330041	0.934	-0.597915	0.540882	0.991284	NA	0.404045	0.666441	1.40135	0.65848	1.15257	-0.823295	0.862304	0.724289	0.453886	0.356796	-0.725242	-0.529315	0.238662
C_I	0.530561	-0.66425	0.926165	-0.453009	0.729606	0.474593	0.960169	0.712817	0.600315	0.92879	-1.18349	0.737937	0.871978	-0.926725	1.42404	0.441785	-0.9508	0.530143	-0.476881	-0.23067	0.600768	0.30934	-0.0503953	0.548428	0.347623	1.18699	0.687126	0.0257579	-0.533392	0.804849	1.05956	-0.086197	-0.192846	1.10992	0.813969	NA	0.528015	0.666441	3.06828	0.753676	0.836877	1.18349	0.796731	0.625163	0.807676	1.07437	-0.0267332	0.754245	-1.19529
C_I	-0.114295	0.0717639	0.497041	0.484844	0.539868	0.666585	0.325719	0.899383	1.16513	0.321647	-1.18349	0.45321	-0.510246	0.486082	0.196661	-0.229255	0.146925	1.21368	0.560656	0.1671	-1.12958	0.838539	0.569	0.470929	0.154941	-0.056549	0.726012	1.1592	0.463028	0.156057	0.859663	-0.123164	0.83584	0.768137	0.109364	NA	0.834759	0.337999	0.523744	0.268309	0.160981	1.18349	0.862304	0.77734	0.0605445	0.412575	-0.620771	0.491975	-0.342499
C_I	0.302291	0.921615	-0.129857	0.650102	0.243951	0.666585	-0.525948	0.197333	1.23959	-0.391556	-1.18349	-0.335078	-0.0143019	0.486082	-0.128574	-0.413595	0.637294	0.687566	1.06062	1.23939	-0.756323	0.336061	0.202667	0.105209	0.883977	-0.190389	0.726012	1.1592	1.23413	-0.16739	1.05956	0.812512	1.09258	-0.0482784	0.109364	NA	0.567026	0.120454	1.02414	-0.368116	-0.209418	1.18349	0.0835719	-0.109946	-0.378766	-0.0897749	0.202633	0.986691	0.357323
C_I	1.92598	-0.367563	1.19366	1.05359	1.49222	1.06705	0.274801	1.24979	0.629584	1.16633	-1.18349	0.690714	-0.441559	0.243841	0.336275	2.49349	-0.135941	1.52696	1.06062	0.963008	0.0249982	2.20283	1.45131	0.988651	0.678721	0.582762	0.926489	1.59752	1.57124	0.966558	0.764571	0.382738	0.779742	1.10992	-0.31012	NA	1.13564	1.0442	-0.447677	0.364631	0.497559	1.18349	0.885146	0.976237	0.269625	0.93272	-0.0925804	1.56989	-1.24884
C_I	1.39582	-0.61402	0.689221	0.137154	0.648411	0.397092	0.722168	0.798009	0.26599	0.629046	-1.18349	0.690714	0.323653	-0.169572	0.653519	0.909272	-0.0846647	1.13526	-0.130043	0.147684	0.0724693	0.597087	0.28258	0.949596	-0.0529159	0.809688	0.550136	0.293099	0.463028	0.731889	0.44767	0.223467	-0.0535517	1.10992	0.354279	NA	0.421947	1.0442	-0.99827	0.719264	0.646029	1.18349	0.821467	0.206432	0.679437	0.71536	-0.0925804	1.31426	-0.891802
C_I	1.21494	-0.455325	1.0812	0.0462476	0.354343	0.531724	0.824159	0.712817	-0.132586	0.596717	-1.18349	0.967158	0.530297	-0.244191	0.653519	-0.0347694	-1.09936	0.111947	-1.08104	-0.0916096	0.116991	-0.434688	-0.459089	0.967768	0.154941	0.694484	0.262629	0.195863	-0.484738	0.966558	0.764571	-0.192399	-0.479192	1.10992	0.991284	NA	0.45638	1.0442	-0.46614	0.884252	0.792914	1.18349	0.727255	0.312508	1.08643	0.861079	-0.811492	0.0882734	-1.06256
GF_I	0.0274158	0.628343	-0.201966	-0.135505	0.758976	0.0302407	-0.281441	-0.0241152	-0.0328324	-0.331188	0.823295	-0.559197	-0.649919	0.352798	-0.740165	1.13933	0.199634	-0.285763	0.689027	0.0462493	-0.445983	0.256336	-0.459089	-0.37609	0.945147	-0.556075	0.0853528	-0.0612442	0.352453	-0.251914	-0.131485	0.131493	0.454984	-0.0482784	-0.676676	NA	0.0189045	-0.549749	-0.374563	-0.534256	-0.642618	-0.823295	-0.510455	0.457343	-0.55819	-0.551225	0.612718	-1.09527	-0.264599
GF_I	-1.4293	0.374115	-0.290319	-1.9972	-0.877055	-0.463938	-0.281441	-0.0928209	1.31489	-0.331188	0.823295	-0.559197	0.102512	0.0999017	-0.341829	-2.66786	0.199634	-1.34562	-1.08104	-1.96998	-1.41401	-1.31926	-1.52169	-0.76693	1.64785	-0.503452	0.972153	-1.52601	-0.154514	-0.731455	-1.75042	-0.459581	-1.71134	-0.0482784	0.109364	NA	-0.668118	-0.309928	-0.344004	-0.441045	-0.359663	-0.823295	-0.547385	-0.798459	-0.526784	-0.456326	0.131215	-1.53824	0.274401
GF_I	-1.00036	0.799939	-0.490656	0.0912966	0.0176914	-0.105663	-0.732166	-0.459817	-1.06042	-0.738797	0.823295	-0.642386	-1.43193	0.599918	-0.820827	0.280288	0.779963	-0.036777	1.24349	0.266893	-1.44764	-0.261374	-0.810226	-0.52423	0.0311554	-0.677492	0.176919	0.0924659	0.597923	-0.781228	-0.275705	-0.395851	0.779742	-0.899804	-0.676676	NA	-0.141074	-0.309928	-0.656982	-0.700738	-0.797876	-0.823295	-0.574933	-0.530236	-0.913824	-0.810125	0.094371	-1.05959	0.16618
GF_I	-0.917829	0.401867	-0.444798	0.440091	0.320882	0.44743	-0.380841	0.0447346	0.232211	-0.369557	0.823295	-0.410245	-0.696406	0.752771	-0.506179	-0.0347694	0.779963	0.134017	0.460101	0.0462493	-1.11088	0.346225	0.28258	-0.0387188	0.945147	-0.503452	0.454384	0.378666	0.999938	-0.251914	-0.20367	-0.465029	0.681201	-0.0482784	-0.676676	NA	0.421947	-0.309928	-0.46614	-0.405201	-0.400865	-0.823295	-0.480969	-0.380402	-0.539831	-0.0897749	0.729641	-1.26888	0.274401
GF_I	-2.47764	0.517025	-0.129857	-2.19955	-0.916044	-0.0783009	-0.248613	-0.0241152	2.65542	0.159357	-1.18349	-0.126459	0.135042	0.486082	-0.506179	-1.02499	0.0740119	-0.925284	-0.752102	-1.98001	0.220017	-1.62818	-1.27697	-0.540257	1.24116	-0.556075	1.10492	-1.5957	-1.11689	0.0184656	-1.17703	-1.95464	-1.14962	-0.56052	0.354279	NA	-0.12352	-0.309928	-0.257882	-0.153617	-0.434537	1.18349	0.170947	-0.541206	-0.331059	-0.308718	-0.531108	-1.20872	0.813661
[truncated: 71 more columns]

## Sheet: spleen_negative_known_zscore
mouse_group	PE 38:4	Threonine	myo-Inositol	Aspartic acid	2'-Deoxycytidine	D-Asparagine	PE 36:4	N-epsilon-Acetyllysine	galactitol	Hypoxanthine	Dihydroxyacetone phosphate	Glucose	Xylitol	Histidine	Glucose-1-phosphate	1-Palmitoyl-2-docosahexaenoyl-sn-glycero-3-phosphocholine	Uracil	N-Acetylserine	Threonic acid	PC 32:0	N-Acetylalanine	Ribose-5-phosphate	PC 32:1	Valine	Xanthine	2-Docosahexaenoyl-1-stearoyl-sn-glycero-3-phosphoserine	PE 38:6	Serine	2-Deoxyuridine	Glucose-6-phosphate	N,N-Dimethylarginine	Pyroglutamic acid	Arginine	PS 36:2	Tyrosine	L-.gamma.-Glutamyl-L-glutamic acid	Allantoin	Pseudouridine	Orotic acid	Palmitoyl sphingomyelin	Gly-Asp	O-Phosphocolamine	1-Stearoyl-2-arachidonoyl-sn-glycero-3-phosphoserine	Cytidine	plasmenyl-PE 38:4	plasmenyl-PE 36:4	Glutamic acid	plasmenyl-PE 38:6	Taurine
C_UI	1.17249	-1.57349	0.976017	-1.37995	-0.969659	-1.48842	-0.0819528	-1.7753	0.308905	-0.540655	-1.49593	0.528671	-0.40298	-1.35713	-0.177465	0.427154	-0.531549	-1.19335	-1.16603	0.372237	-1.32991	-0.158306	0.0754081	-1.19961	-0.146681	1.34289	0.260144	-1.44543	-1.43226	0.0918503	-1.30696	-0.680695	-1.09383	1.76083	-1.44752	0.2169	-0.795207	0.52626	-1.27504	1.42294	-1.28036	-0.614651	0.835627	-0.590296	1.39505	1.88146	-1.38521	1.5085	-0.277386
C_UI	-1.83523	-0.152027	2.05192	-0.443064	0.29019	-0.416591	-1.40658	-0.0870278	1.07505	1.80218	0.500545	-0.123402	0.774288	-0.0396945	0.700822	1.14105	0.471689	-0.187081	1.16401	-0.954051	0.155399	0.755816	-0.0580547	-0.191949	0.36472	0.258605	-1.90366	-0.275766	-0.379672	0.613328	-0.2406	1.41351	-0.188991	-0.267132	-0.367503	0.964006	1.52681	-0.0903283	-0.172556	0.36372	-0.144326	1.82345	-0.726966	-0.342264	-1.17291	-1.48013	0.673579	-1.66917	1.39113
C_UI	-0.184864	-1.32594	1.27946	-0.661909	-0.256079	-1.33673	-1.12957	-0.943303	0.308905	-0.540655	-1.49593	-0.0194814	0.266478	-1.04146	-0.201628	0.868691	-0.0251778	-0.582235	-0.0455483	0.199213	-0.748723	-0.656313	0.581501	-1.11403	0.36472	1.2833	-0.689761	-1.29754	-0.875407	0.409598	-1.71634	-1.15177	-1.24357	1.02843	-1.36521	-0.359614	-0.447045	0.0290522	-0.300985	0.596123	-1.30724	0.530649	0.509831	-0.911971	0.224139	0.376363	0.673579	0.280633	0.642205
C_UI	0.182213	-0.954699	1.79408	-0.11303	-1.05337	-0.722268	-0.450606	-0.582649	0.419675	1.80218	0.267729	0.351464	0.950252	-0.877112	0.109941	1.51679	-0.0251778	-1.18696	1.40262	-0.252537	-0.465232	0.196254	-0.254838	-0.773587	-0.565201	1.07437	-0.519516	-0.879549	-1.14124	0.535904	-0.984952	1.62825	-0.770608	1.30758	-0.667085	1.70967	1.04772	-0.131899	-1.6574	1.10161	-0.565764	1.31522	0.615031	-0.604368	-0.113395	0.182901	1.97703	-0.414521	1.22063
C_UI	-0.440004	-0.836778	1.30943	-0.0320324	-0.913474	-0.751757	-0.0819528	-0.406597	1.34697	-0.540655	-0.16716	0.0805195	0.963073	-0.720518	0.109941	0.592189	-0.158243	-1.1634	0.117473	-0.109191	-0.618292	0.134967	0.569823	-0.901751	-0.146681	0.402398	-1.10613	-0.841003	-0.15903	0.283651	-1.48597	-1.34873	-1.17003	0.929139	-0.941046	-0.570775	0.492839	-0.299971	-0.647382	0.311173	-0.833641	1.00953	0.797252	-1.08643	-0.0788376	0.0719023	1.17829	-0.575464	1.02099
C_UI	-0.585438	-0.721368	1.35142	-0.929223	-1.71272	-0.673408	-0.722018	-0.549295	1.01401	-0.540655	-0.236229	0.402549	0.853354	-0.745391	0.184986	0.61392	0.10474	-2.34049	1.0924	0.569423	-0.59026	-0.0359211	0.165263	-0.704844	0.36472	0.685502	-1.37801	-0.729763	-0.601788	0.320258	-1.47576	-0.405931	-0.837703	1.11094	-0.648944	-0.00831743	0.0841078	-0.743635	-1.48038	0.873497	-0.956294	0.817234	1.19951	-1.56088	-0.354802	0.563187	1.97703	-1.10195	0.238586
C_I	-1.90325	1.19821	-0.779195	0.803999	-0.379221	1.2202	-0.924242	1.40518	-0.191179	-0.540655	0.516759	-1.80572	-0.163711	1.38054	-0.71786	-1.86507	-1.38488	0.269858	2.13482	-0.889438	1.8297	0.452879	-1.10429	1.37786	-1.68625	-1.39969	0.194649	1.09111	1.64328	-1.20325	0.280114	-0.188345	1.43273	-2.45909	1.18115	-0.213636	0.043677	-1.22754	1.15033	-0.626482	1.02309	0.00676083	-1.4091	-2.07209	-0.233305	-1.21114	-0.189765	0.687818	-0.790919
C_I	3.59863e-06	-0.463282	-0.351107	0.479792	-0.22543	-0.436571	-0.780961	-0.509371	0.584062	-0.540655	0.0360071	0.189794	-0.380125	-0.692114	-0.148881	0.41584	-1.28359	-0.321304	-0.0455483	0.612562	-0.188939	0.255092	0.51117	-0.539919	-0.565201	0.662837	-0.456744	-0.695847	0.868805	0.651614	-1.08734	-0.913645	-0.688109	0.347537	-0.678244	-0.309385	0.00990064	-1.27009	-0.437146	-0.745565	-0.27342	0.333566	0.509831	-0.547286	0.203951	0.449809	1.97703	0.687818	0.642205
C_I	0.621042	-0.185325	-0.729191	-0.0320324	0.615738	0.282315	1.89593	-0.290733	-1.02085	-0.540655	-0.642697	-0.956205	-1.30755	0.112882	-1.24896	-0.143204	-1.28359	0.338768	-1.12847	0.755692	-0.245486	-1.65539	0.285789	-0.124274	-0.146681	-0.0695378	1.38474	0.257565	-0.165203	-1.26316	0.694526	-0.439964	0.229243	-0.206466	-0.405519	-0.309385	-1.62642	0.208441	-0.204311	-0.407418	0.33434	-1.26435	0.213754	-0.418337	0.875946	0.115144	-1.38521	-0.736739	-1.24228
C_I	-0.872408	0.481057	-0.05806	1.32686	1.11383	0.59958	-0.068728	0.4105	-0.099644	1.80218	0.84753	-0.0194814	-1.30755	0.448129	1.09264	0.9007	0.830255	0.905671	-0.407551	0.0326353	0.501068	0.985742	1.29364	0.477336	0.802829	0.197149	0.467695	0.483155	0.559564	0.946795	0.729908	1.24132	0.523522	-0.367787	0.384273	1.70321	0.043677	0.232021	0.70998	-0.868061	0.950068	0.761271	0.101359	1.35988	-0.733061	-0.599175	-0.189765	-0.736739	0.370736
C_I	-0.537204	0.444946	-0.327061	0.874069	1.07483	0.549015	-0.17885	0.453241	0.290994	-0.540655	-0.16716	-0.387179	0.174642	0.348095	-0.0328428	0.868691	0.471689	0.182953	0.255672	0.0530131	0.155399	-0.645529	0.952898	0.260654	0.802829	0.168721	0.486622	0.646912	0.347944	0.147086	0.996502	1.67806	0.46109	0.0211909	-0.0820252	1.2863	-0.119863	-0.149521	0.0659717	-0.356001	0.612819	0.817234	-0.219998	0.77264	-0.96549	-1.24973	-0.189765	-1.81492	0.370736
GF_UI	-1.14606	-1.14592	-1.32361	-3.9476	-1.81353	-1.72213	1.72616	-0.53846	-1.68552	-0.540655	-2.21723	1.69806	2.67454	-0.890401	-2.32048	1.45875	1.84647	-1.69718	-1.68894	-4.32972	-2.41938	-1.3453	-3.29084	-1.10907	-0.146681	-3.75257	2.35236	-1.63367	-2.15163	-1.78356	-1.81894	0.437726	-1.91915	-1.63254	-0.0820252	-1.22424	0.258333	3.62648	-1.59361	2.4971	-1.70752	-0.362594	-2.88347	2.62687	-3.28603	-0.226472	-0.189765	-2.43887	-2.34697
GF_UI	1.37081	-1.42376	0.757249	-1.26658	-1.71272	-1.66995	-0.123053	-1.0772	-0.0106597	-0.540655	-1.09173	1.09127	1.18801	-1.33634	-0.0328428	0.231981	0.10474	-1.42041	0.390484	1.32936	-1.67405	-0.0810719	-0.187986	-1.38309	0.802829	0.662837	-0.825679	-1.24536	-1.47226	0.240913	-1.20225	1.10035	-1.22061	1.14952	-0.706817	1.76918	1.41368	2.58612	-1.77791	1.70474	-1.9337	-0.823018	0.911309	0.178307	1.11116	1.80181	-0.189765	0.442183	0.370736
GF_UI	-0.517272	-1.79137	2.29573	-0.797617	-1.74624	-1.83769	-1.00995	-1.47325	0.150336	1.80218	0.208483	1.98944	1.39256	-1.72901	1.61552	1.14105	1.84647	-1.55991	0.0202651	-0.14289	-1.1574	1.16625	-0.316774	-1.51318	2.20315	0.905391	-1.64743	-1.91322	-1.6334	1.88165	-1.80891	-0.274483	-1.59987	1.29697	-0.566463	0.793671	2.09634	1.35935	-1.77241	1.66101	-1.64635	0.981839	0.972899	-0.216061	-0.977958	-1.18832	1.17829	-1.53506	1.22063
GF_UI	1.41116	-1.2037	0.861398	-0.797617	-1.02655	-1.37906	0.165501	-1.13026	-0.427833	-0.540655	-0.434436	1.00846	0.60803	-1.17058	0.45647	0.346157	0.471689	-0.593775	0.452025	0.594376	-1.43626	-0.168292	0.186158	-1.33376	-0.146681	1.10022	-0.283957	-1.11289	-1.08759	0.691602	-0.744818	0.465647	-0.991979	1.75347	-0.531962	1.34086	0.847284	1.83609	-1.41065	1.44177	-1.20572	0.307862	1.46779	-0.0921326	1.1901	1.26815	-0.189765	0.352035	0.508095
GF_UI	1.60522	-1.71474	0.445134	-1.60694	-1.94273	-1.53953	-0.172997	-1.7753	0.183221	-0.540655	-1.73226	0.96965	0.415883	-1.61001	-1.19188	-0.0474406	-0.158243	-1.42833	0.321551	0.649861	-1.84006	-1.0484	-0.650028	-1.33376	-0.146681	1.29593	-0.244206	-1.54512	-2.16708	-0.755822	-1.0618	-0.634646	-1.06913	1.68896	-0.852407	0.598783	-1.4731	1.16699	-1.87476	1.36843	-1.45565	-1.43899	1.09556	-1.1162	1.11116	0.795706	-1.38521	0.916799	-0.277386
GF_UI	-0.270979	-0.875256	1.18279	-0.443064	-1.11701	-1.19571	-0.796185	-1.60691	-0.286166	-0.540655	0.166665	1.42268	0.350342	-1.01386	0.599007	0.945395	0.665082	-0.549488	0.85985	-0.14289	-1.09577	0.444279	-0.803288	-1.00152	0.36472	1.29593	-0.653615	-0.996577	-1.42171	1.23145	-0.153249	0.684238	-0.698867	1.03929	-0.174037	1.48364	0.4138	0.411257	-1.24351	0.438871	-1.17251	-0.155688	0.201128	0.118756	-0.020395	-0.929206	-0.189765	-0.461966	1.39113
C_I	-1.27912	1.13332	0.0598431	1.17973	0.760015	0.991308	-1.25488	1.56401	-1.45686	1.80218	1.84815	1.29566	0.495935	1.04716	1.65176	-0.177489	0.830255	1.69625	-1.07535	-0.667354	1.30915	2.17138	-0.0742299	1.13626	0.802829	-1.59624	-1.73167	1.09111	1.13717	1.58181	1.02907	0.514467	1.07165	-1.5664	1.68277	-0.00831743	1.30686	-0.123502	0.242249	-0.69538	1.05099	0.861278	-1.35608	0.745432	-0.889085	-1.41612	-0.189765	-1.16347	0.857799
C_I	0.928707	-0.427191	-1.83061	-0.443064	-0.692291	-0.223358	-0.291661	-0.572143	-2.28261	-0.540655	-2.4282	0.132686	-1.63119	-0.479993	-2.99784	-2.22871	-1.82108	-0.818282	-1.11101	0.349529	-0.716507	-2.70793	-0.841989	-0.568198	-3.50311	-1.22011	-1.08445	-0.108148	-0.292431	-2.60747	-0.441303	-2.24083	-0.249241	-0.328372	-0.405519	-1.10807	-2.58648	-0.281973	-0.466846	0.0159437	-0.581391	-3.09243	-0.850457	-1.85438	2.03416	0.817021	-1.89778	1.24777	-2.58032
C_I	-0.347105	1.25048	-0.502399	1.10892	0.78615	1.019	-0.475182	0.840121	-0.962804	-0.540655	1.00097	0.600105	-0.0380902	1.29143	0.390302	-1.05583	0.665082	1.29448	-0.88743	-0.871869	1.39786	0.661662	-0.377693	1.45019	0.802829	-0.569599	0.407888	1.22944	1.25135	0.0399102	1.07188	-0.529305	1.16878	-1.10187	2.00448	-1.00586	-0.190763	-0.192534	0.995581	-1.46182	0.909042	-0.923888	-0.472176	0.919118	-0.101643	-0.511597	-0.189765	0.780053	-0.680601
C_I	-0.0645621	1.51704	0.169461	0.874069	0.54925	1.33256	0.165501	1.122	-0.755618	-0.540655	0.926974	0.132686	0.202048	1.55531	0.390302	-0.542098	0.313594	1.0566	-1.37423	0.392323	1.35294	0.184	-0.326504	1.63	-0.146681	-0.331971	0.0365438	1.28571	0.800827	-0.467309	1.02188	-0.340622	1.65449	-1.12885	1.91126	-1.47079	-1.05909	-0.702429	0.61746	-0.0162924	1.18099	-0.206427	-0.740403	0.297983	0.276034	-0.128767	-0.189765	0.756118	-0.145113
C_I	0.0862104	1.19821	-1.05638	0.479792	0.360896	0.88106	-1.2968	0.56404	-1.67177	-0.540655	0.0538118	-0.196552	-1.63119	0.882436	-0.426253	-2.59832	-1.9111	1.14093	-1.44795	0.180184	0.766378	-0.962418	-2.23638	0.838046	-1.68625	-0.569599	-0.49876	1.09111	0.582632	-1.20325	0.738598	-1.08125	1.07165	-1.15809	0.924706	-1.72505	-1.70265	-0.617466	0.854487	0.199209	0.928653	-1.6333	-1.55298	-0.923981	1.37553	-0.4599	-0.189765	2.00553	-1.1081
C_I	1.04828	-0.249931	-0.995802	0.368869	1.06545	0.353967	1.28298	0.371005	0.836965	-0.540655	-0.592024	-2.09745	-1.2323	0.00443204	-0.988275	-0.366534	-0.657966	0.229209	-0.50128	1.49242	0.016506	-1.62625	0.670501	-0.226176	0.36472	0.414336	1.01896	0.226561	0.530326	-1.20325	0.579668	-0.716859	-0.0764769	0.326492	-1.36521	-1.20761	-0.217026	-0.422278	0.384075	-0.788408	0.22833	-1.13312	0.377012	-0.120666	0.744288	0.0932041	-1.89778	-0.530365	-0.790919
C_I	-0.988991	0.73844	-0.327061	1.04168	1.24164	0.728456	-0.67158	1.1001	0.256821	-0.540655	1.3708	-0.614473	-0.509868	0.801012	0.820337	0.397805	0.665082	1.23473	-0.0847269	-0.667354	0.879923	0.671926	0.521303	0.829118	0.802829	-0.912665	-0.303605	1.02649	0.971373	0.320258	1.2768	1.36159	0.791643	-0.965184	0.393177	0.471465	0.654053	-0.401114	0.567288	-2.10568	0.958532	1.07199	-1.1038	1.28674	-1.0267	-1.07001	-0.189765	-0.414521	0.508095
C_I	-0.495018	1.63655	-0.259557	1.17973	1.26602	1.45905	-1.28315	1.45238	1.29254	-0.540655	0.700215	-1.41561	1.41475	1.68969	0.155758	-1.3993	0.212558	0.397151	0.342151	-1.05354	1.12712	0.0142284	-1.84947	1.84881	-0.565201	-0.888777	-0.415435	1.58366	0.401072	-0.755822	1.30311	1.28762	1.60403	0.230868	1.51643	-0.021214	-0.607579	-0.141256	0.692314	-0.0517291	1.45578	0.0387755	-1.57612	0.976219	-0.567126	-1.43586	-0.189765	1.10098	-0.014616
C_I	-0.92134	1.57673	-0.0898383	0.479792	1.3507	1.38263	-0.488622	1.59052	-0.191179	-0.540655	1.44125	-0.123402	1.42816	1.97578	0.922392	-0.581804	1.05204	1.526	-0.765436	-1.10952	1.47148	0.947391	-0.873105	1.92949	-0.565201	-0.277297	0.168568	1.38291	1.04835	0.240913	1.17002	0.55171	1.7827	-0.507659	1.79917	-0.428817	0.70928	-0.25497	0.643981	-0.392077	1.19497	0.612603	-1.21641	0.783874	-0.689127	-1.29906	-0.189765	1.22669	0.370736
C_I	-0.956427	1.07133	-0.279598	0.243008	1.43061	1.05226	-0.368963	1.23213	-0.222296	-0.540655	0.770547	-1.63299	-0.143809	1.36104	0.268142	-1.62374	-0.158243	1.21976	-1.33826	-0.507174	1.16616	-0.0568673	-0.437811	1.23086	0.802829	-0.288668	0.301889	0.89132	1.14803	-0.467309	0.937412	-0.515735	1.47693	-0.797752	1.03114	-1.47825	-0.217026	-0.563802	1.02619	-0.372915	0.834705	-0.390429	-0.618817	0.544838	0.0520888	-0.419058	-0.189765	1.03291	-0.410285
C_I	1.21115	0.662359	-0.812478	0.368869	0.691711	0.670355	1.15049	0.499328	-0.826677	-0.540655	-0.00222229	-0.359519	-1.34792	0.479315	-0.546689	-0.468435	-0.394533	1.0495	-0.802248	0.93446	0.653721	-0.602662	0.400192	0.451553	-0.146681	-0.00870001	1.10196	0.944741	0.380506	-0.62813	0.781155	-0.643054	0.46109	0.0577847	0.27718	-1.31527	-0.911315	-0.593566	0.403958	-0.296954	0.92108	-0.87153	0.28347	0.141955	1.2408	0.866092	-0.189765	0.124697	-0.573648
C_I	0.577139	1.02542	-1.13448	0.659688	0.436743	0.819348	0.872347	0.835452	-0.522972	-0.540655	1.1681	-0.762993	-0.916871	0.932412	0.109941	-1.11438	-0.0251778	0.0108507	0.733725	-0.176062	0.426706	0.724771	-0.531581	0.932624	-0.146681	-0.421558	1.59071	0.944741	0.846043	-0.364903	0.798266	0.169821	0.742742	-0.729436	0.44594	0.0816625	-0.465077	-0.617466	1.3053	-1.1729	1.02798	-0.155688	0.0502288	0.394742	0.143058	0.52018	-0.189765	1.30777	-1.43868
C_I	0.285438	0.336258	0.681723	0.368869	0.682489	0.79016	1.05664	0.63787	-0.522972	-0.540655	0.383162	2.34457	-0.887431	0.0274953	0.765715	0.484563	0.471689	0.138807	0.0202651	0.612562	0.69114	1.09282	0.890309	0.241671	0.802829	-0.195025	0.953034	0.257565	0.846043	1.04148	0.671364	-0.274483	0.195525	0.0392262	1.35834	-0.979329	0.975421	-1.37836	0.0213495	-0.127939	0.600859	0.457171	0.642497	0.518511	-0.032396	0.606145	-0.189765	0.0521282	0.238586
C_I	1.01117	-0.185325	0.257069	0.479792	0.440229	-0.0409193	1.49476	-0.275425	1.81573	1.80218	0.287698	-0.209455	-0.693108	0.068258	0.851993	0.945395	1.26801	-0.147747	-0.461587	0.834358	-0.0304633	0.863526	1.33196	-0.124274	0.802829	0.574652	1.26589	-0.0657749	0.0109469	1.14904	0.12014	0.425076	-0.249241	-0.186039	-0.531962	0.122387	1.21025	-0.141256	0.873605	-0.109127	-0.0878851	1.0997	1.02394	0.736025	-0.0533983	1.3321	0.673579	0.327437	0.370736
C_I	-0.652394	0.770198	-0.1404	0.874069	1.17063	1.08506	-0.123053	1.24115	1.04349	1.80218	1.14801	-0.0305117	0.039342	0.683405	1.39161	0.386764	0.665082	0.672148	-0.122232	-0.386411	0.757446	1.51192	1.0428	0.627701	1.71298	-0.47784	-0.768278	0.722031	1.22156	1.28562	0.842403	1.68882	0.420833	-0.470486	0.400857	0.988601	0.820228	-0.347065	1.15727	-1.62749	1.05099	1.28429	-0.279634	1.4466	-0.80223	0.238176	1.17829	0.280633	1.02099
C_I	0.36175	0.630708	-0.502399	0.368869	0.402298	0.712287	0.664499	0.966889	1.529	-0.540655	-0.16716	-0.938176	-0.585194	0.722259	0.000537635	-0.406187	0.212558	-0.343819	0.576918	0.0738559	0.33042	-0.375732	0.285789	0.703252	0.36472	-0.376702	0.811611	0.89132	0.640589	-0.364903	0.694526	1.25472	0.742742	-0.653718	0.00900541	0.185482	0.470194	-0.206747	0.247265	-0.69538	0.723161	-0.0540839	-0.12809	0.0806451	-0.0429732	0.606145	-0.189765	0.327437	-0.410285
C_I	0.60046	0.957272	-1.23323	-0.0320324	0.59861	0.819348	0.649749	0.644921	-1.36088	-0.540655	0.721367	-0.410055	-0.769931	0.765141	-0.0598979	-0.671751	0.471689	0.132308	-0.285833	-0.125956	0.426706	0.444279	-0.316774	0.863907	0.802829	-1.19363	0.322373	0.944741	0.469559	-0.237446	1.17002	0.288827	0.948425	-0.858962	0.753734	-0.92322	-0.131923	0.394251	1.49507	-1.24222	1.1085	-0.155688	-0.809151	0.681313	-0.0905204	-0.640616	-0.189765	0.150335	-1.55886
GF_I	-0.837329	-0.185325	-0.492797	0.368869	-0.171217	-0.348588	-0.501591	-0.768678	0.912607	1.80218	-0.642697	-0.141075	1.00831	-0.502808	0.851993	0.211976	-0.0251778	1.16831	2.82852	-0.0110861	-0.205139	-0.326278	1.0428	-0.466122	-0.565201	0.598275	-1.12823	-0.323437	0.363676	0.721637	-0.573152	-0.0720732	-0.662742	0.0392262	-0.779106	1.32201	0.343253	0.731657	0.854487	-0.563699	-0.619025	0.392265	0.296959	0.518511	-0.657132	-0.787412	1.17829	-0.721283	1.39113
GF_I	0.30333	-0.501331	-1.18158	-0.929223	-0.391822	-0.396641	1.34044	-0.747841	-0.590421	-0.540655	-1.15087	-0.584142	-0.358475	-0.51557	-1.41899	0.130452	-2.44354	0.138807	1.25499	0.470337	-0.373037	-1.82968	1.30453	-0.74047	-1.19955	0.284387	0.811611	-0.529212	-0.617391	-1.37345	-0.140816	-1.14155	-0.515146	-0.0675105	-0.997665	-0.315833	-1.22699	0.103848	0.523099	-0.146037	-0.27342	-0.942219	0.429384	-0.970183	0.788746	0.680913	-1.38521	-0.182499	-0.410285
GF_I	-0.270979	-0.501331	0.308609	-0.21746	-0.119699	-0.456734	-0.993744	-1.15932	1.81573	-0.540655	0.228604	-1.33906	0.415883	-0.945568	0.155758	0.656778	0.313594	0.0108507	-0.242471	0.1382	-0.0955718	0.500937	0.216423	-0.782706	-0.146681	0.611629	-0.10287	-0.879549	-0.0922997	0.535904	-0.633624	-0.92534	-0.781436	0.470846	-1.68201	0.177042	-0.190763	-1.06543	0.384075	-0.175204	-0.614741	0.229486	0.687371	-0.276251	-0.791356	-0.0228235	0.673579	-0.530365	0.370736
GF_I	-0.474976	-0.120329	-0.387959	0.479792	0.0956135	-0.117021	0.609668	-0.665472	0.462161	1.80218	0.536639	0.0120924	0.161582	-0.467538	0.550295	0.841285	0.471689	0.695807	0.733725	-0.294521	-0.0369962	0.890337	0.643054	-0.296395	-0.565201	0.634148	0.15035	-0.366182	-0.039861	0.946795	-0.0544378	-0.00792901	-0.486984	0.507505	-0.612575	0.698723	0.343253	-0.474558	0.303623	0.152629	-0.0241194	0.663616	1.24065	0.30987	-0.743206	-0.737939	1.17829	-0.895804	1.22063
GF_I	2.80438	-0.0901214	-0.986541	-0.336674	-0.179873	0.00512262	2.60221	0.0037074	-0.558255	-0.540655	-0.466075	-0.0834068	-1.47015	-0.441136	-1.63538	-0.23308	-2.13849	0.023988	0.280665	2.04497	-0.147742	-0.788108	1.56033	-0.400642	-1.19955	0.0966639	1.6544	-0.108148	-0.339412	-1.23001	0.0238653	-1.66453	-0.266088	0.347537	-0.182769	-0.930612	-1.14264	-0.773062	0.795887	0.896015	-0.411816	-1.19771	1.48127	-1.73504	1.65687	2.54693	-1.38521	0.327437	-0.680601
[truncated: 3 more columns]

## Sheet: plasma_positive_known_zscores
mouse_group	Isoleucine	Ornithine	1-Palmitoyl-sn-glycero-3-phosphocholine early	1-Palmitoyl-sn-glycero-3-phosphocholine late	Riboflavin	1-Stearoyl-2-hydroxy-sn-glycero-3-phosphoethanolamine	Guanidinoacetic acid	2'-Deoxycytidine	Phenylalanine	Creatine	Creatinine	Nicotinamide	N-epsilon-Acetyllysine	1-Hexadecyl-2-(5Z,8Z,11Z,14Z-eicosatetraenoyl)-sn-glycero-3-phosphocholine	7,8-Dihydrobiopterin	Methionine	1-(1Z-Octadecenyl)-2-(5Z,8Z,11Z,14Z-eicosatetraenoyl)-sn-glycero-3-phosphocholine	1,2-Dilinoleoyl-sn-glycero-3-phosphocholine	1-Methyladenosine	1,2-Dipalmitoleoyl-sn-glycero-3-phosphocholine	1-(1Z-Hexadecenyl)-sn-glycero-3-phosphocholine early	1-(1Z-Hexadecenyl)-sn-glycero-3-phosphocholine late	1-O-Hexadecyl-2-O-acetyl-sn-glyceryl-3-phosphorylcholine	Pipecolic acid	1-Palmitoyl-2-docosahexaenoyl-sn-glycero-3-phosphocholine	1-Stearoyl-2-hydroxy-sn-glycero-3-phosphocholine	Cystathionine	Oleoyl-L-carnitine	Glu-Thr	Lysine	Palmitoyleicosapentaenoyl phosphatidylcholine	Betaine	Valine	5-Methyl-2'-deoxycytidine	Linoleoylcarnitine	Serine	gamma-Glutamylleucine	N-Oleoyl-D-erythro-sphingosylphosphorylcholine	N,N-Dimethylarginine	Arginine	Choline [M]+	Proline	Carnitine	Myristoyl-L-carnitine	1-Oleoyl-sn-glycero-3-phosphoethanolamine	Methioninesulfoxide [M+H]+	Alanine	1-O-Hexadecyl-2-O-(4Z,7Z,10Z,13Z,16Z,19Z-docosahexaenoyl)-sn-glyceryl-3-phosphorylcholine	2-Arachidonoylglycerol
GF_UI	-0.747202	-0.0686373	0.55831	-0.590605	-0.775673	-1.06612	-2.1245	-1.46961	-0.149042	0.912739	-0.0356272	-1.37085	-1.22588	0.367542	-0.588362	-0.156157	1.27957	-0.0512675	-0.419914	0.227223	-0.438482	-1.43527	-0.36177	-1.56654	0.172786	0.135746	1.36337	0.786007	0.753815	0.981042	-2.44889	-0.00138529	-1.14751	-1.39892	0.905411	-0.652522	1.23825	1.16789	0.581286	1.7357	0.22653	-0.396238	-0.802553	0.949204	-0.41283	-1.23126	-1.00131	0.248341	0.350924
GF_UI	-2.12934	-2.95359	-0.0703824	-0.590605	-0.215277	-0.777958	-1.62006	-1.46961	-0.149042	0.912739	-0.0356272	-1.37085	-1.74166	-0.109857	-1.56058	-0.156157	0.689176	0.418872	1.06019	-0.000931378	-0.685679	-2.03096	-0.36177	0.1456	-0.620088	0.135746	0.814564	0.183427	0.245649	-0.399572	-1.64187	-0.00138529	-2.74389	-1.71178	-0.227593	0.475094	-1.32822	2.4825	0.075177	1.7357	0.22653	-1.28977	-0.802553	-0.345676	0.412088	-0.325204	-1.89805	-0.848927	-0.200115
GF_UI	-2.12934	-0.0686373	-0.0703824	-0.590605	-1.03186	-1.06612	-1.99881	-1.17433	-0.149042	0.912739	-0.0356272	-1.37085	-1.74166	0.367542	-0.588362	-0.370665	1.13621	1.47727	-0.419914	0.619915	-1.07119	-1.23029	-0.36177	1.65788	0.902318	0.135746	0.342156	0.786007	-0.275401	-0.399572	-0.390701	-0.00138529	-2.003	-1.54825	0.269354	0.475094	-0.215773	1.96095	0.075177	1.7357	0.22653	-1.28977	-0.802553	0.505764	0.102472	-1.56402	-1.89805	0.665168	0.350924
GF_UI	-2.12934	-2.41589	-0.0703824	-0.590605	-0.775673	-0.284429	-1.99881	-1.81359	-0.455269	0.912739	-0.0356272	-0.487327	-1.9566	1.19484	-0.588362	-0.156157	1.68977	1.87937	0.021153	0.227223	-1.07119	-1.85954	-1.27092	-0.896965	0.902318	0.135746	1.81764	-0.117145	0.48228	1.87526	-1.99976	-0.00138529	-1.62173	-1.71178	-0.227593	-0.0629091	-0.801574	3.0896	0.075177	1.7357	0.22653	-0.924016	-0.802553	0.505764	0.412088	-2.68093	-1.00131	0.665168	0.165591
GF_UI	-1.03506	-0.551674	2.00633	-0.590605	-1.39811	-0.284429	-1.49415	-1.97795	0.292845	-0.462913	-1.50593	-1.37085	-1.10506	0.600061	-0.588362	1.40303	0.354187	-0.0512675	-1.52956	0.426019	0.28357	0.405088	0.977248	-1.33034	1.82316	0.135746	1.36337	-1.46264	1.01423	-0.399572	-1.08117	-0.00138529	-0.762146	-1.88231	-1.12279	-0.0629091	-1.08387	0.458872	-1.77863	0.848595	0.22653	-2.57389	0.395792	-0.345676	0.78871	0.0394323	-1.00131	1.55883	-0.769694
GF_UI	-0.747202	-0.0686373	2.00633	-0.590605	-1.39811	0.22522	-1.74684	-2.66832	-0.149042	0.912739	-2.1443	-0.487327	-1.22588	0.367542	-1.56058	1.40303	0.445754	1.0115	-1.32765	1.25064	0.0780049	-0.8013	0.977248	-1.33034	1.82316	0.135746	1.81764	-1.22314	0.48228	-0.399572	-0.730936	-0.00138529	-0.366899	-2.03091	-0.43618	-0.389745	0.352945	0.458872	-1.77863	-0.381537	0.22653	-1.28977	-0.802553	-0.087741	0.78871	-0.325204	-1.47148	1.04322	-0.769694
GF_I	-1.03506	-0.0686373	2.00633	1.25817	-2.16035	-0.777958	-1.21028	-1.46961	-0.792899	-0.462913	-2.1443	-0.487327	-1.45581	1.85943	-1.56058	-0.956885	1.94599	1.0115	-1.32765	0.842412	0.502923	0.405088	2.47611	-0.528084	1.82316	0.135746	1.81764	-1.66024	-0.275401	-2.72345	0.413016	-0.00138529	0.486044	-1.23791	-1.12279	-2.11438	-0.801574	0.676471	-2.17206	0.246282	0.22653	-0.924016	0.395792	-0.874566	1.46608	-0.698361	-1.47148	2.7276	-0.769694
GF_I	-0.747202	0.575914	-0.0703824	1.25817	-1.74078	-0.777958	-1.21028	-0.164745	-0.455269	0.912739	-0.0356272	0.813951	-1.64644	0.367542	-1.56058	1.40303	0.553168	-0.0512675	0.021153	-0.189412	0.28357	-0.053133	-0.36177	-0.673936	1.29679	0.135746	2.18866	-1.46264	-0.769792	-0.399572	-1.39511	-0.00138529	-1.14751	-1.01097	-1.35786	-0.917114	-0.507547	-0.433203	-0.563148	0.246282	0.22653	-0.396238	-0.802553	-0.087741	-0.965133	1.75648	0.0571818	1.1733	-1.11141
GF_I	-0.43299	-0.0686373	2.00633	1.25817	-1.74078	-0.284429	-1.33754	-1.02434	-0.455269	-0.462913	-1.50593	-1.37085	-1.64644	1.48555	-1.56058	1.02264	1.27957	1.0115	-1.52956	1.0558	0.502923	0.645886	0.977248	-0.896965	1.82316	0.135746	1.36337	-1.84541	-0.769792	-0.399572	-0.578385	-0.00138529	0.84554	-1.23791	-1.72445	-0.917114	-1.08387	-0.0129643	-1.49323	0.848595	0.22653	0.0222217	0.395792	-1.1057	1.12056	0.843992	-1.00131	1.55883	-1.11141
GF_I	-1.03506	0.575914	-0.0703824	1.25817	-1.39811	-2.08642	-1.21028	-1.17433	-1.53041	0.912739	-0.0356272	-1.37085	-1.35626	2.36938	-1.56058	-0.156157	0.921698	1.0115	1.82105	0.619915	-0.171929	-1.43527	0.977248	-0.00991039	1.29679	0.135746	1.36337	-1.46264	-0.505422	-0.399572	-0.868406	-0.00138529	-0.366899	-1.01097	-1.35786	-0.389745	-1.08387	0.927809	-0.563148	0.848595	0.22653	0.515223	-0.802553	-0.345676	-2.87578	1.6274	-1.89805	2.21118	-0.456642
GF_I	-0.43299	-0.0686373	-0.0703824	-0.590605	-1.39811	-1.30385	-0.947571	-0.502284	-0.990473	0.912739	-0.0356272	-0.487327	-1.10506	1.59314	-1.56058	1.02264	0.921698	1.0115	0.78863	-0.406038	-0.438482	1.06693	-1.27092	-1.98343	-0.620088	0.135746	0.814564	-0.81295	1.25201	-0.399572	0.413016	-0.00138529	0.486044	-0.646268	-0.631655	-0.917114	-0.215773	0.676471	-1.00551	1.7357	0.22653	0.0222217	-0.802553	-0.087741	0.102472	2.20106	-1.00131	-0.585605	-1.11141
C_UI	0.120986	1.7417	-0.0703824	-0.590605	1.3128	1.30017	0.468114	0.0284049	2.08447	0.912739	-0.0356272	0.813951	0.963919	-1.36319	-0.588362	0.210411	-1.47218	-1.29644	-0.202504	-0.000931378	1.02552	-0.43305	-1.27092	-0.00991039	-0.241001	0.135746	0.342156	-0.117145	0.48228	-0.399572	-0.868406	-0.00138529	2.05046	-0.0234527	0.905411	0.750957	0.0447539	-0.916638	0.581286	-1.06857	0.22653	0.515223	-0.802553	-0.345676	0.78871	0.191137	0.898261	-0.230166	-0.0222049
C_UI	0.820233	-0.0686373	-0.0703824	-0.590605	1.41884	0.914375	0.612151	0.150181	2.53521	0.912739	-0.0356272	0.813951	-0.555139	-1.92535	-0.588362	-0.370665	-2.09799	-1.61288	-0.419914	-0.83349	0.768799	-0.62282	-0.36177	1.30324	-1.61791	0.135746	-0.157461	1.0892	-0.769792	-0.399572	-0.868406	-0.00138529	0.84554	-0.0234527	1.84856	0.475094	0.0447539	-1.0482	0.075177	-0.381537	0.22653	0.515223	-0.802553	1.34237	-0.0967855	0.67536	0.898261	-1.37896	1.76269
C_UI	0.120986	1.7417	0.55831	-0.590605	1.3128	1.63938	0.468114	0.0284049	2.08447	0.912739	-0.0356272	0.813951	-0.296085	-1.25674	-0.588362	-0.666364	-1.60713	-0.477794	0.021153	-0.189412	0.768799	-0.62282	-0.36177	0.1456	-0.241001	0.135746	-0.157461	0.183427	-2.59138	-0.399572	0.117704	-0.00138529	0.84554	-0.271533	0.697898	0.202687	0.642701	-1.30384	-0.563148	-1.44842	0.22653	0.515223	-0.802553	0.505764	0.78871	-0.499433	0.0571818	-0.732732	1.76269
C_UI	0.120986	1.7417	-0.0703824	-0.590605	1.3128	0.914375	0.286451	-0.164745	1.05597	0.912739	-0.0356272	0.813951	0.235143	-1.57345	-0.588362	-0.156157	-1.8453	-0.477794	-0.202504	-0.83349	0.502923	-1.23029	-0.36177	1.65788	0.172786	0.135746	0.342156	1.39031	1.25201	-0.399572	-0.578385	-0.00138529	0.84554	-0.646268	1.84856	0.475094	0.642701	-0.916638	0.075177	-1.06857	0.22653	1.05863	-0.802553	1.98277	-0.649205	-0.172971	0.459316	-0.947981	-0.0222049
C_UI	-0.43299	0.575914	-1.04104	-0.590605	1.41884	-1.30385	0.468114	0.569574	1.05597	-0.462913	1.55921	0.813951	1.19404	-1.57345	-0.588362	-0.666364	-1.47218	-0.477794	-1.32765	-1.13333	-1.07119	-0.62282	-0.36177	1.16913	-1.61791	-2.26785	0.342156	1.39031	1.25201	0.981042	0.117704	-0.00138529	0.486044	0.189461	0.0252348	2.60442	0.0447539	0.0757031	-0.563148	-0.381537	0.22653	1.74363	0.395792	-0.874566	-0.0967855	0.843992	1.67215	-1.79093	2.29783
C_UI	-0.747202	-0.0686373	-2.67487	-0.590605	1.72917	-0.0112925	1.20467	0.0284049	-0.149042	-1.98709	3.63839	2.27057	0.651123	-0.634381	0.14062	-1.54524	-1.01385	0.418872	0.314066	-1.49924	-2.99833	-1.05119	-1.27092	2.64755	-2.06114	-2.26785	-0.829763	1.0892	0.00303817	0.981042	0.260833	-0.00138529	0.033362	0.189461	0.458251	2.60442	0.914368	-0.524937	0.075177	0.848595	0.22653	0.0222217	-0.802553	-0.345676	1.81537	0.843992	0.898261	-1.20073	1.04334
C_UI	0.820233	-0.551674	-1.04104	-0.590605	0.863146	-1.06612	0.160558	-0.309205	1.05597	0.912739	-0.0356272	0.813951	0.345661	-1.47046	0.682358	1.02264	-1.60713	-1.29644	0.021153	-0.625541	0.28357	-0.62282	-0.36177	0.329561	-0.620088	0.135746	-0.157461	1.76483	2.27175	1.87526	-0.730936	-0.00138529	0.486044	-0.271533	1.51007	1.67621	1.75948	0.458872	0.581286	-0.381537	0.22653	1.05863	-0.802553	1.76119	-0.965133	-0.172971	0.898261	-1.79093	1.58296
C_I	0.120986	-0.0686373	0.55831	-0.590605	1.21099	0.552738	0.781844	0.0284049	0.643205	-0.462913	-0.0356272	0.813951	0.764641	-1.25674	1.19459	-0.666364	-0.81731	-1.61288	0.021153	-1.49924	-0.438482	0.826048	-0.36177	-1.33034	-1.61791	0.135746	-0.829763	1.76483	1.5084	-0.399572	-0.868406	3.4302	0.033362	1.43458	-0.227593	-1.16315	2.57828	0.0757031	2.66325	0.246282	-4.30407	-0.396238	0.395792	-1.1057	0.412088	-1.56402	0.0571818	-1.37896	1.41626
C_I	1.54317	-0.551674	0.55831	1.25817	0.0644595	1.30017	0.612151	0.0284049	1.05597	0.912739	-0.0356272	-0.487327	0.235143	-0.634381	1.19459	2.34515	-0.917578	-1.61288	1.49744	-0.625541	1.69441	1.74185	0.977248	1.45751	-0.620088	0.135746	-0.829763	-0.99189	0.00303817	-0.399572	0.413016	-2.27064	0.84554	0.847517	-0.631655	-0.917114	0.0447539	-1.0482	0.075177	-1.44842	0.22653	-0.924016	-0.802553	-1.66684	-0.965133	-0.325204	0.898261	-0.230166	0.165591
C_I	1.54317	0.575914	0.55831	1.25817	0.185352	1.30017	0.286451	0.0284049	1.51095	-1.98709	-0.0356272	-0.487327	0.533555	-0.943533	1.19459	-0.156157	-0.81731	-0.0512675	-0.202504	0.426019	1.47618	1.45479	0.977248	-0.528084	-0.241001	1.78278	-0.829763	-0.81295	-0.505422	0.981042	0.413016	-0.00138529	0.033362	0.847517	-1.12279	-0.652522	-0.215773	-0.916638	0.581286	-1.73309	0.22653	-0.396238	2.4296	-0.345676	0.102472	-1.56402	0.0571818	-0.230166	-0.456642
C_I	1.54317	-0.551674	0.55831	1.25817	0.331692	2.00417	0.781844	0.983547	1.51095	-1.98709	-0.0356272	-0.487327	0.117276	-0.943533	0.682358	-0.956885	-0.71781	-1.61288	-0.844734	-1.13333	2.33027	0.645886	0.977248	0.1456	-0.241001	1.78278	-0.829763	-0.99189	-0.275401	-0.399572	0.413016	-2.27064	-0.366899	1.01938	-0.869322	-0.389745	0.352945	-0.731202	0.581286	-1.06857	0.22653	-0.924016	2.4296	-0.593411	-0.0967855	-0.499433	0.0571818	-0.230166	-0.200115
C_I	1.54317	-0.0686373	2.00633	1.25817	0.726279	1.30017	0.968889	0.339403	-0.792899	-0.462913	-1.50593	-0.487327	0.00796833	-0.943533	1.19459	1.40303	-1.01385	-1.61288	-1.32765	0.619915	1.9966	1.21881	2.47611	0.858004	-0.620088	0.135746	-0.829763	1.0892	-0.505422	-2.72345	0.56303	-2.27064	-1.14751	0.847517	0.458251	-0.917114	0.914368	-1.17021	-0.563148	-1.06857	0.22653	-0.396238	0.395792	0.949204	1.12056	-0.860052	0.459316	-0.102025	0.512178
C_I	0.120986	-1.95169	-0.0703824	-0.590605	-0.0744859	-0.777958	0.612151	0.772385	-0.990473	0.912739	-0.0356272	0.813951	0.533555	0.367542	0.682358	-2.00774	0.689176	-0.83983	0.021153	0.227223	-0.685679	0.645886	-1.27092	-0.528084	-1.0592	0.135746	-0.829763	-0.117145	-0.505422	-0.399572	0.56303	-0.00138529	-2.003	0.711785	-0.43618	-1.16315	-1.32822	0.458872	-0.563148	0.848595	0.22653	1.05863	-0.802553	0.71913	0.412088	0.0394323	0.0571818	-0.230166	-0.0222049
C_I	0.820233	-0.551674	-1.04104	-0.590605	0.185352	-1.06612	0.612151	0.772385	-0.149042	-0.462913	-0.0356272	-1.37085	0.436559	0.248532	1.19459	-0.370665	0.553168	0.418872	-0.202504	-1.13333	-1.07119	1.06693	-0.36177	-1.10381	0.172786	0.135746	-1.72639	0.786007	0.48228	1.87526	0.260833	-0.00138529	0.486044	0.711785	0.269354	-1.44298	0.642701	0.249676	1.17755	1.7357	0.22653	-0.396238	0.395792	0.71913	0.412088	-0.860052	0.0571818	-0.465272	0.165591
C_I	-1.03506	-0.0686373	-0.0703824	1.25817	0.459201	0.914375	0.968889	1.19701	-1.53041	0.912739	-0.0356272	-0.487327	0.651123	1.31902	0.14062	-1.54524	0.689176	2.31828	-0.630799	2.2327	-0.438482	-1.23029	0.977248	0.502518	1.82316	0.135746	-0.829763	-1.46264	-1.03767	-0.399572	2.57117	-0.00138529	-1.14751	0.189461	-0.631655	-0.917114	-2.4279	-0.0129643	-1.77863	0.246282	0.22653	-1.69302	-0.802553	-2.15718	-0.0967855	-0.698361	-1.47148	0.77396	-0.456642
C_I	0.820233	-0.551674	-0.0703824	-0.590605	0.0644595	1.30017	0.781844	0.150181	0.643205	-0.462913	-0.0356272	-2.29178	0.852481	-0.109857	1.19459	-0.156157	0.0324038	1.0115	-0.202504	2.90376	-0.438482	0.145261	0.977248	-0.528084	0.172786	0.135746	-0.829763	0.183427	0.00303817	-0.399572	1.92694	-0.00138529	0.84554	0.300831	0.697898	-0.652522	0.352945	-0.731202	-0.563148	0.246282	0.22653	-0.396238	0.395792	0.505764	1.46608	0.51144	0.459316	0.248341	-2.05702
C_I	0.820233	-0.551674	-0.0703824	-0.590605	0.863146	0.552738	0.781844	0.339403	-0.990473	-0.462913	-0.0356272	-0.487327	1.06042	0.497297	1.19459	1.02264	-0.221964	1.0115	-0.630799	1.25064	-0.685679	0.145261	0.977248	-0.184072	0.172786	0.135746	-0.157461	0.183427	1.86978	-0.399572	1.61591	3.4302	0.033362	1.15995	1.84856	-0.652522	-1.08387	-1.44318	-0.563148	0.246282	-4.30407	-1.28977	0.395792	-0.345676	1.81537	0.67536	0.0571818	-0.102025	-2.05702
C_I	0.120986	0.575914	-0.0703824	1.25817	-0.775673	0.552738	0.286451	0.983547	-0.455269	-1.98709	-0.0356272	-0.487327	0.764641	0.497297	0.682358	-1.54524	-0.0442159	0.418872	-0.630799	0.619915	0.768799	1.21881	0.977248	0.1456	0.172786	1.78278	-0.829763	-0.585934	-1.03767	-0.399572	0.56303	-0.00138529	0.84554	1.01938	-0.43618	0.475094	0.352945	-0.222661	0.581286	-0.381537	0.22653	0.515223	0.395792	-1.25445	-0.649205	-0.325204	-0.408625	0.665168	-0.456642
C_I	0.820233	-0.0686373	-0.0703824	1.25817	-0.215277	0.552738	0.468114	0.983547	-0.455269	0.912739	-0.0356272	0.813951	0.764641	0.103024	1.19459	-0.370665	0.445754	-0.0512675	-0.202504	0.426019	0.28357	1.21881	-0.36177	-0.673936	0.172786	0.135746	-0.829763	-0.389358	-0.505422	-0.399572	0.56303	-0.00138529	0.486044	1.43458	0.458251	-0.0629091	-0.215773	-0.830602	0.581286	-0.381537	0.22653	1.05863	-0.802553	-0.593411	-1.30603	-0.325204	0.459316	0.248341	-0.769694
C_I	0.820233	-0.551674	-1.04104	1.25817	0.185352	-0.284429	0.468114	0.772385	-0.149042	-0.462913	-0.0356272	0.813951	0.533555	-0.109857	0.14062	-0.156157	0.0324038	-0.0512675	-0.419914	-0.189412	0.768799	1.45479	-0.36177	-0.528084	-0.241001	0.135746	-0.829763	0.504079	0.48228	0.981042	-0.0826929	-0.00138529	1.37584	0.300831	0.697898	0.475094	1.23825	-0.433203	0.581286	-0.381537	0.22653	1.05863	0.395792	0.71913	-0.965133	0.843992	0.898261	0.248341	0.165591
C_I	0.820233	-0.0686373	-0.0703824	-0.590605	0.0644595	0.22522	0.468114	0.983547	-0.792899	0.912739	-0.0356272	0.813951	0.764641	0.367542	1.19459	0.210411	0.23501	-0.0512675	0.585526	0.619915	-0.438482	-0.43305	-1.27092	0.858004	0.172786	0.135746	-0.829763	0.786007	-1.29145	-0.399572	-0.0826929	-0.00138529	0.84554	0.596077	0.697898	-0.0629091	0.914368	-1.17021	0.581286	-0.381537	0.22653	1.05863	-0.802553	1.5317	-0.965133	0.191137	0.459316	0.496794	-1.59993
C_I	0.820233	-0.551674	-0.0703824	-0.590605	-0.348657	0.552738	0.468114	0.772385	-0.149042	-0.462913	-0.0356272	0.813951	0.00796833	0.248532	-0.588362	-0.370665	-0.136089	-0.0512675	0.021153	0.426019	0.0780049	0.645886	-0.36177	0.329561	0.172786	0.135746	0.342156	0.504079	-1.65738	-0.399572	0.260833	-0.00138529	-0.366899	1.15995	0.697898	-0.0629091	-1.08387	-0.627673	0.581286	-0.381537	0.22653	1.05863	0.395792	1.98277	-0.0967855	-0.698361	-0.408625	0.0530623	0.165591
C_I	0.120986	1.7417	-0.0703824	1.25817	0.459201	0.22522	0.286451	0.983547	-0.455269	-1.98709	-0.0356272	-0.487327	0.345661	0.248532	0.682358	-0.956885	-0.0442159	0.418872	0.021153	1.0558	1.02552	1.06693	0.977248	0.502518	0.172786	1.78278	-0.157461	0.504079	-0.505422	-0.399572	1.27825	-0.00138529	0.033362	0.596077	0.0252348	-0.0629091	-1.70186	-0.524937	0.581286	-1.06857	0.22653	0.515223	0.395792	0.17301	-1.56632	0.191137	0.0571818	0.496794	-0.769694
C_I	0.820233	-0.0686373	-1.04104	1.25817	-0.215277	0.552738	0.468114	0.569574	-0.149042	-0.462913	-0.0356272	0.813951	0.436559	0.497297	0.14062	-0.666364	0.800415	0.418872	-0.844734	-1.13333	-0.438482	0.405088	-1.27092	-0.184072	-0.241001	0.135746	-0.829763	0.183427	-0.505422	0.981042	0.717685	-0.00138529	0.84554	0.300831	-1.35786	0.750957	-0.215773	-0.127005	0.581286	-0.381537	0.22653	0.515223	2.4296	-0.087741	1.12056	0.352438	0.898261	0.248341	0.707375
C_I	0.120986	0.575914	-1.04104	-0.590605	0.0644595	-0.499724	0.468114	0.772385	-0.455269	-0.462913	1.55921	0.813951	1.19404	-0.011893	0.14062	0.542884	0.120538	-0.477794	1.2314	-0.625541	-1.37329	-0.053133	-0.36177	-0.673936	-0.620088	-2.26785	-0.829763	0.183427	0.48228	0.981042	0.260833	-0.00138529	0.033362	1.01938	0.697898	1.06295	0.352945	0.458872	1.17755	0.246282	0.22653	1.05863	0.395792	0.17301	-0.965133	1.26951	0.898261	-0.732732	0.707375
C_I	0.120986	0.575914	-1.04104	-2.84919	0.459201	0.22522	0.612151	0.983547	-0.455269	-0.462913	1.55921	0.813951	0.852481	-0.359827	-0.588362	0.542884	-0.136089	-0.0512675	1.06019	-1.13333	-0.438482	-0.245985	-1.27092	1.16913	-0.620088	-2.26785	0.342156	-0.99189	-1.29145	0.981042	0.413016	-0.00138529	0.033362	0.445481	-2.29588	1.06295	0.352945	0.787378	1.83478	-0.381537	0.22653	-0.396238	2.4296	-1.66684	0.102472	0.843992	0.459316	-0.848927	1.04334
C_I	-0.43299	0.575914	-0.0703824	-0.590605	-0.215277	-1.30385	0.612151	1.6441	-1.53041	-0.462913	1.55921	0.813951	0.852481	0.600061	0.14062	0.542884	0.689176	-0.0512675	2.10619	-1.13333	-0.171929	-0.62282	-0.36177	0.502518	-0.620088	-2.26785	-0.829763	-0.117145	0.00303817	-0.399572	0.117704	-0.00138529	0.486044	0.300831	0.269354	0.750957	-0.215773	0.170565	-1.00551	-0.381537	0.22653	1.74363	0.395792	-1.25445	-0.41283	1.26951	1.67215	-0.102025	0.512178
C_I	-1.03506	-0.0686373	-1.04104	-0.590605	0.726279	-0.777958	0.468114	0.150181	-0.149042	0.912739	-0.0356272	0.813951	0.764641	-0.237359	1.19459	-0.666364	0.0324038	-0.0512675	2.10619	-0.625541	-0.685679	-0.43305	-0.36177	0.1456	-0.241001	0.135746	-0.157461	0.786007	1.25201	0.981042	0.717685	-0.00138529	0.033362	0.596077	0.905411	0.475094	0.914368	0.170565	0.581286	-0.381537	0.22653	1.05863	-0.802553	0.71913	-0.0967855	-0.172971	1.67215	-0.585605	-0.200115
C_I	0.820233	1.7417	-1.04104	-0.590605	0.459201	-1.30385	0.968889	0.339403	-0.455269	-0.462913	-0.0356272	0.813951	1.19404	-0.109857	1.19459	1.85118	0.445754	-1.29644	2.10619	-1.13333	-0.171929	0.645886	-0.36177	-0.184072	-0.620088	0.135746	-0.829763	0.504079	0.00303817	0.981042	0.260833	-0.00138529	0.486044	0.445481	0.0252348	0.750957	0.914368	0.340677	0.581286	-1.44842	0.22653	-0.396238	0.395792	0.17301	-1.30603	0.352438	0.459316	-0.585605	0.512178
[truncated: 24 more columns]

## Sheet: plasma_negative_known_zscores
mouse_group	Isoleucine	lysoPC 16:0 early	lysoPC 16:0 late	lysoPE 18:0 early	lysoPE 18:0 late	4-Nitrophenol	myo-Inositol	lysoPC 18:2 early	lysoPC 18:2 late	Asparagine	.beta.-Glycerophosphate	N-epsilon-Acetyllysine	Pantothenic acid	Arabitol	Methyl-beta-galactopyranoside	1-(1Z-Hexadecenyl)-sn-glycero-3-phosphocholine	1-Palmitoyl-2-docosahexaenoyl-sn-glycero-3-phosphocholine	lysoPC 18:0 early	lysoPC 18:0 late	1-Palmitoyl-2-arachidonoyl-sn-glycero-3-phosphocholine	Thymidine	2-Hydroxypalmitic acid	1-Palmitoyl-2-linoleoyl-sn-glycero-3-phosphocholine	N-.alpha.-Acetyl-L-ornithine	N-Acetylhistidine	Citric acid	N-Acetylalanine	lysoPC 20:4 early	lysoPC 20:4 late	Serine	Vanillin	2-Deoxyuridine	3-Hydroxyoctanoic acid	N,N-Dimethylarginine	Arginine	Allantoin	Pseudouridine	lysoPC 18:1 early	lysoPC 18:1 late	Methioninesulfoxide	Citrulline	Leucine	Palmitoyl sphingomyelin	lysoPC 17:0 late	Cytidine	Hypotaurine	lysoPC 14:0	Adipic acid	N-Acetylleucine
GF_UI	0.703123	0.154274	-0.545092	0.79762	-0.0379015	-1.3991	-0.474295	0.175385	-0.571923	1.60468	-1.01112	2.44659	1.48016	-0.00183683	0.761924	-1.65026	0.610352	-0.196232	-0.0551698	0.976019	-1.55766	2.40021	1.09714	1.92128	-0.494615	-1.59211	0.103195	-0.270298	-0.261389	1.54485	-1.45239	-1.42726	1.60527	2.07853	1.39051	0.0579375	-0.313664	0.707279	0.485121	-0.349222	1.54361	-0.442204	1.5924	-1.73668	-2.03556	2.02921	0.383984	-1.00132	-0.00362467
GF_UI	0.703123	1.3	0.936106	-0.284333	1.29117	-1.99098	-0.357879	0.452143	0.282952	1.60468	-0.210668	0.308181	1.06613	0.668153	-0.438387	-0.302242	1.17683	-0.196232	-0.600764	1.65106	-1.29198	1.86004	1.43249	1.41179	-2.48192	-0.240765	-0.334069	-0.6585	0.173933	1.2941	-2.06054	-1.71514	1.44609	2.07853	1.57664	1.74241	0.0573351	1.80136	1.0286	0.341739	1.79404	-0.18471	1.68739	-0.766838	-0.981833	2.2558	0.673321	-1.10448	-2.79454
GF_UI	0.532243	1.3	0.163095	1.22151	1.07079	-1.99098	-0.474295	0.175385	-0.148261	1.21659	-1.31684	0.118968	1.73164	-0.00183683	0.761924	-1.65026	1.39281	-0.0132506	0.902992	1.91741	-2.47981	2.20361	1.20554	0.710535	-0.924338	-2.22862	-0.757904	0.521429	0.385713	1.04774	-0.209314	-1.71514	1.34366	2.07853	1.39051	0.0579375	0.0573351	2.3477	1.0286	0.0113833	1.99755	-1.48325	1.13964	-1.10271	-2.03556	1.48767	0.383984	-0.603726	-1.12833
GF_UI	1.02739	0.517075	-1.36541	0.79762	0.856559	-1.99098	0.748467	-0.347719	-0.148261	1.21659	-0.513141	0.514479	1.73164	0.401337	0.29259	-1.65026	0.710205	-0.196232	0.500149	1.17844	-1.68303	2.20361	1.3184	0.573805	-1.58364	0.0398283	-0.757904	0.315842	0.173933	1.04774	-1.45239	-1.57065	1.44609	1.381	1.39051	-1.14781	-0.666027	2.01067	2.07565	-0.349222	1.34226	-0.301801	1.68739	-0.614239	-2.03556	2.2558	0.383984	-1.9594	-1.94934
GF_UI	0.859152	1.62998	3.0359	1.51549	2.74586	-1.3991	-0.474295	0.937982	-0.148261	1.8048	-0.513141	0.879353	0.951421	0.576519	1.20672	0.813554	1.79257	2.12545	1.5914	1.3168	-1.81674	-0.506175	1.77211	1.66761	-1.42074	0.0398283	-1.75694	0.315842	-0.261389	0.548823	-0.877349	-1.71514	-1.80791	-0.187111	0.800645	-1.8106	-1.18234	1.2098	-0.253612	0.998364	1.34226	-0.301801	1.5924	1.25172	-2.03556	1.93941	0.0873348	-1.41083	-1.94934
GF_UI	1.39691	0.154274	-0.545092	1.22151	1.84729	-1.06776	-0.357879	1.49902	0.595766	1.8048	-0.863894	1.43027	0.811952	1.25937	1.45723	-0.302242	1.07899	1.04834	-0.0551698	0.73833	-1.68303	2.40021	1.57808	2.39583	-1.42074	-0.660603	-1.75694	-0.0108473	-0.051929	-0.109237	-1.45239	-1.42726	1.60527	0.538285	1.17881	-1.44092	-1.44367	0.869827	0.0144857	0.998364	1.34226	0.611129	1.21652	0.516709	-0.981833	2.02921	-0.253123	-1.2142	-0.962637
GF_I	1.39691	2.11675	0.936106	0.79762	1.29117	-0.151986	-1.5195	2.24248	0.282952	1.40672	0.138622	0.118968	0.310139	0.911078	0.761924	1.72488	1.704	0.82401	3.11677	1.55334	-1.40819	-0.344699	1.57808	0.880429	-1.58364	-0.240765	-2.17318	0.521429	0.385713	-0.444023	-0.877349	-1.42726	-1.39646	-0.187111	0.402845	-1.14781	-1.28339	1.80136	0.713017	0.800188	1.34226	-0.18471	1.37944	1.60971	-0.981833	-0.198219	0.673321	-1.9594	-1.76405
GF_I	1.52828	0.517075	2.29897	0.280327	0.437953	-0.463136	-0.998222	1.17324	-0.571923	1.40672	-0.210668	0.514479	0.951421	1.60099	-0.0366275	-0.302242	1.48689	1.8086	0.902992	0.854781	-1.06397	-0.344699	1.43249	1.5985	0.44613	0.615481	-1.04551	-0.270298	-0.051929	-0.444023	-1.45239	-0.712716	-0.344101	0.538285	0.402845	-0.421862	-1.02532	0.869827	0.221936	1.57009	0.950997	0.446978	1.13964	1.06849	-0.19173	0.60766	0.673321	-1.10448	0.638582
GF_I	1.52828	0.884478	-0.545092	0.280327	2.04742	-0.151986	-0.998222	0.452143	-0.571923	1.60468	0.362574	1.6235	0.525266	0.787169	0.999774	1.72488	1.60263	1.04834	0.500149	0.976019	-1.29198	-1.27958	1.67144	1.49155	-1.09463	0.39314	-1.04551	-0.6585	0.173933	-0.109237	-1.45239	-1.14778	-2.07524	0.538285	0.800645	-2.74238	-1.28339	0.387292	-0.253612	0.800188	0.950997	0.988974	1.13964	0.844466	-0.19173	0.497054	0.383984	-1.51551	0.638582
GF_I	1.39691	0.884478	0.936106	-0.284333	-0.724538	-0.463136	-0.817409	1.17324	0.282952	1.60468	0.362574	-0.848261	0.310139	2.56608	0.761924	0.813554	2.28615	1.04834	-0.0551698	1.91741	-1.29198	-1.11479	1.8665	1.33373	0.199728	-0.472607	-0.757904	0.521429	0.971052	0.156631	-1.45239	-1.00538	-0.92485	0.538285	0.980365	-1.44092	-2.8119	1.64481	0.221936	1.36411	1.13952	0.124916	1.51926	0.516709	-0.19173	0.237989	0.383984	-1.70301	-1.94934
GF_I	1.13741	0.517075	0.163095	0.280327	-0.0379015	-1.99098	-1.71283	0.452143	0.595766	1.40672	1.03746	2.88469	1.3369	1.60099	-0.0366275	0.813554	0.831056	0.182004	-0.0551698	0.73833	-0.62851	0.358011	1.43249	2.31808	-1.09463	0.842656	-0.552483	-1.9012	-0.261389	1.04774	-1.45239	-1.00538	-0.501962	1.381	2.22287	-1.8106	-2.52646	1.2098	1.37706	2.68374	1.99755	-0.301801	1.51926	-1.41295	-0.981833	0.497054	0.383984	-0.904601	-0.00362467
C_UI	1.13741	-0.634744	-0.545092	0.280327	-0.464557	0.235014	2.17684	-1.39262	-3.64638	0.016432	-0.685445	-0.450834	0.310139	0.312053	0.999774	-1.65026	-0.689157	-0.418707	-1.70569	-1.13885	0.429767	-0.344699	-0.933054	-0.511048	2.30855	-0.660603	0.907726	-1.32543	-1.84335	0.156631	0.34364	-0.346156	0.458082	-0.954287	-0.0384083	-0.421862	0.360186	-1.25192	-1.5144	-0.349222	-1.49426	2.73966	-0.572819	0.320404	1.59559	0.152169	-0.857634	1.08536	0.831098
C_UI	1.13741	-0.634744	0.163095	0.79762	0.23969	0.235014	2.02143	0.452143	-0.571923	-0.418284	-0.0642015	-1.94437	0.141563	0.312053	1.45723	-0.302242	-0.852641	0.182004	-0.0551698	-1.13885	1.0218	0.525306	-1.12431	-0.300085	1.40943	0.0398283	0.907726	0.315842	-0.588051	-0.109237	0.34364	0.117555	0.897236	-0.187111	-0.309303	0.0579375	1.03225	-0.532253	-0.975023	0.0113833	-1.67426	1.50214	-1.39632	0.844466	0.950615	-0.286534	0.673321	0.40468	0.196602
C_UI	0.703123	-0.634744	0.936106	-1.09157	-0.0379015	0.872055	1.55341	0.666295	0.282952	-0.277668	0.601488	-0.295082	-0.516552	0.496858	0.761924	-0.302242	-0.145955	0.647188	-0.600764	-0.630064	0.429767	-0.915346	-0.633414	-0.366235	1.98712	1.14729	1.83873	0.315842	-0.588051	-0.444023	2.17837	-0.712716	0.588162	-0.187111	-1.2015	-0.421862	0.213633	-0.532253	-0.531272	-1.34709	-0.931177	1.32111	-0.907896	1.06849	0.950615	-0.354529	0.0873348	0.40468	-0.00362467
C_UI	0.703123	-0.199454	-1.36541	-0.284333	0.437953	-0.463136	2.34628	-1.80823	-3.13732	0.211744	-0.0642015	-1.1285	0.141563	0.401337	1.20672	0.813554	-0.220248	0.418671	-0.0551698	-1.01922	-0.175184	-0.344699	-0.801187	-0.231186	0.44613	1.14729	1.39233	-0.48467	-1.09724	0.548823	-0.877349	-1.42726	0.72198	-0.954287	-0.467828	0.435027	1.03225	-1.51929	-1.77255	-0.864745	-0.496249	1.50214	-0.907896	1.25172	1.59559	0.0472394	-0.534379	1.08536	0.638582
C_UI	0.0395981	-1.33711	-0.545092	-1.09157	-1.12628	-0.463136	0.594158	-0.838772	0.595766	-0.132701	0.601488	0.308181	2.20824	0.312053	-0.876935	-0.302242	-1.37944	-1.75409	-1.70569	-1.01922	0.269465	-0.915346	-1.03778	-0.854714	-0.339969	0.39314	0.907726	0.731486	0.745764	2.03759	0.34364	0.600295	0.897236	-0.954287	-0.467828	0.760571	0.915775	-0.366956	0.713017	0.998364	-0.620071	1.17432	-0.468156	-1.57811	0.950615	-0.0356303	-0.534379	1.47403	-0.00362467
C_UI	-0.294044	-1.33711	-0.545092	-1.09157	-1.12628	0.549502	0.179841	-0.347719	1.13033	-0.418284	-1.31684	-0.295082	0.525266	1.25937	-2.09049	-1.65026	-1.37944	-2.00957	-0.600764	-0.215739	0.623779	-1.41321	-0.718203	-1.03265	-0.494615	0.39314	0.103195	1.86325	2.59578	1.72675	1.27795	-0.054187	1.60527	1.381	1.17881	1.74241	0.915775	-0.532253	0.713017	0.998364	-0.931177	0.611129	-0.468156	-1.57811	0.395431	-0.106274	-1.94292	1.59054	-0.962637
C_UI	0.532243	-1.33711	0.163095	-1.84687	-1.64077	-0.151986	1.10385	-2.1339	-0.571923	-0.418284	0.601488	0.118968	1.48016	-0.111108	-0.438387	-0.302242	-1.17243	-1.21918	-2.57426	-1.40227	-0.0246487	-0.344699	-0.933054	-0.854714	-0.339969	1.14729	1.39233	-0.270298	-1.09724	1.54485	0.795265	0.4043	1.44609	-1.98663	0.520984	0.0579375	0.213633	-0.366956	0.485121	0.341739	-0.931177	1.32111	-1.10892	-1.41295	0.950615	0.331559	0.0873348	0.966763	1.06795
C_I	-0.143108	2.11675	0.163095	1.51549	-0.0379015	1.8615	0.594158	-0.569329	0.595766	-0.695097	1.03746	0.514479	0.310139	-2.0446	-1.50389	0.813554	-1.70142	-0.418707	0.500149	-1.51857	0.623779	0.358011	-1.28307	-0.773906	0.44613	0.842656	0.103195	0.521429	-0.261389	-1.03235	1.27795	1.2445	-0.501962	-0.187111	-1.2015	1.11591	0.480722	0.869827	1.37706	-1.93766	-0.20397	-0.883806	-0.723731	-0.0133235	-0.19173	0.0472394	1.6145	-0.0922011	0.638582
C_I	-0.143108	0.884478	0.163095	0.280327	0.437953	0.872055	0.9968	0.175385	-0.571923	-0.132701	0.362574	-0.65355	0.310139	-0.853242	0.29259	-0.302242	-0.605863	0.82401	-0.0551698	-1.13885	0.429767	-0.344699	-0.933054	-0.0295477	0.663241	0.615481	-1.04551	0.315842	-0.051929	-1.03235	0.34364	0.249509	0.0835179	-0.954287	-1.02378	0.0579375	-0.0876123	-0.163591	-0.531272	-0.349222	0.222122	-0.573438	-1.39632	1.25172	0.395431	-0.106274	1.928	0.40468	0.465099
C_I	-0.467518	0.517075	0.936106	1.22151	0.856559	0.235014	0.748467	0.175385	-0.571923	-0.560934	0.362574	-0.295082	-0.879332	-1.91347	1.45723	1.72488	-0.52777	1.24259	0.500149	-0.881937	1.17888	0.0117415	-0.933054	-0.0295477	1.11781	-0.660603	-0.757904	1.01317	0.173933	-0.109237	0.34364	0.760598	-0.344101	-0.954287	-1.37219	0.0579375	-0.0876123	0.170152	-0.975023	-1.93766	-0.049335	-0.301801	-1.10892	0.320404	0.395431	-0.106274	0.673321	0.628628	-0.00362467
C_I	-0.643297	1.3	0.936106	1.82581	0.856559	1.8615	0.9968	0.937982	0.282952	-0.132701	-0.685445	-0.998175	-1.19633	-1.1281	0.999774	-0.302242	-0.52777	1.24259	-0.0551698	-0.630064	0.86807	0.166998	-0.933054	-0.366235	-0.00283626	-0.660603	-0.757904	1.01317	0.385713	-1.31735	1.27795	0.760598	-0.630273	-0.954287	-1.2015	0.0579375	-0.0876123	0.014524	-0.531272	-1.34709	0.0703197	-0.573438	-1.39632	0.667536	0.950615	-0.198219	1.00534	0.628628	-0.00362467
C_I	-1.04994	1.3	0.936106	1.51549	-0.236856	0.549502	1.22698	0.937982	-0.571923	-0.695097	-0.513141	-1.1285	-0.185354	-1.37573	0.761924	1.72488	-0.852641	1.24259	-0.0551698	-1.91596	1.17888	0.358011	-0.933054	-0.423493	1.11781	-0.472607	-0.552483	0.521429	-0.051929	-1.66806	-0.209314	0.600295	0.588162	-0.954287	-2.27431	0.0579375	-0.490802	-0.366956	-0.760347	-1.34709	-0.620071	-1.19542	-1.10892	0.667536	0.395431	-0.198219	2.61657	0.278061	-0.19959
C_I	-1.66281	-0.199454	0.936106	-1.09157	-1.64077	0.872055	0.326675	-0.569329	1.13033	-1.17165	1.26181	-0.112375	-0.516552	-0.203479	-0.438387	-1.65026	-0.605863	-1.48808	0.902992	-0.317741	0.623779	-1.11479	-0.0998304	-0.511048	-0.339969	1.14729	0.103195	-1.68553	-0.588051	-2.23396	0.34364	0.935375	-0.630273	-0.954287	0.670863	2.08116	0.915775	0.014524	1.37706	0.341739	-0.770618	-2.48404	0.158693	-0.614239	1.59559	-0.550773	-0.253123	0.966763	0.196602
C_I	-0.643297	-0.984718	-1.36541	0.280327	-0.236856	0.549502	-0.474295	-1.39262	0.595766	-0.695097	0.601488	0.514479	-0.765251	-1.63845	-1.50389	-0.302242	-0.434667	-1.48808	-0.600764	-0.415675	0.269465	0.358011	-0.519716	-0.854714	-0.00283626	0.39314	0.630582	-0.0108473	0.173933	-0.444023	0.34364	1.2445	0.331905	-0.954287	0.800645	0.760571	0.360186	0.170152	0.485121	-0.349222	0.0703197	-1.03481	-0.572819	-1.41295	0.395431	-0.286534	1.6145	-0.187797	-0.00362467
C_I	-2.54791	-0.634744	0.163095	0.280327	0.437953	1.8615	-0.652311	1.49902	2.31479	-0.277668	-2.32373	-0.848261	-1.79571	-0.853242	0.29259	-0.302242	1.07899	-0.0132506	-0.0551698	0.976019	0.429767	-1.41321	0.704669	-0.773906	0.44613	-2.73089	-1.04551	3.11305	3.14617	-1.03235	1.27795	0.249509	-1.39646	0.538285	-0.614841	0.0579375	0.213633	-0.163591	0.713017	-0.864745	0.0703197	-1.63649	0.581879	1.25172	0.395431	-1.01008	0.0873348	0.0199382	-0.19959
C_I	-1.04994	0.884478	-0.545092	0.280327	-0.236856	0.872055	-0.998222	1.49902	0.282952	-0.418284	-3.35106	-0.112375	-1.03181	-1.1281	-0.876935	-0.302242	0.333379	0.418671	-0.600764	0.854781	0.623779	-0.506175	-0.0998304	-0.511048	1.11781	-2.73089	-0.757904	1.64562	1.75536	-1.66806	0.795265	0.935375	-0.92485	-0.187111	0.0920455	-0.421862	-0.666027	-0.681208	-0.975023	0.612444	-0.496249	-0.742228	-0.468156	0.667536	-0.19173	-0.864775	-0.253123	0.278061	0.831098
C_I	-1.34296	0.154274	0.163095	0.79762	-0.236856	0.235014	0.464726	0.666295	0.595766	-0.560934	-1.49574	-0.112375	-0.516552	-0.00183683	0.29259	1.72488	-0.220248	0.418671	-0.600764	0.477263	0.86807	-0.128166	-0.26443	-0.162815	-0.339969	-1.11569	-0.757904	1.39714	1.18858	-0.74004	-0.209314	1.0738	-0.630273	-0.187111	-0.0384083	-0.421862	-0.490802	-1.08366	-1.23603	0.800188	-0.364121	-0.742228	-1.10892	0.516709	-0.981833	-0.198219	-0.253123	-0.0922011	-0.51099
C_I	-0.294044	-0.199454	-0.545092	-0.284333	0.23969	0.549502	-0.998222	-0.111245	-0.148261	-0.560934	0.601488	-0.450834	-1.32196	-0.853242	0.29259	0.813554	-0.362279	0.82401	-0.600764	-0.114518	1.0218	-0.344699	-0.26443	-0.366235	0.44613	0.39314	0.630582	-0.270298	-0.588051	-0.109237	-0.209314	1.0738	-1.39646	0.538285	-0.467828	0.760571	0.360186	-0.532253	-1.77255	-0.864745	-0.770618	-0.18471	-0.0389529	0.667536	-0.19173	-1.71015	-0.857634	-0.312216	0.831098
C_I	-0.467518	-0.634744	-1.36541	-0.284333	-0.724538	-0.463136	-0.0832958	0.175385	-0.571923	-0.882941	0.81155	-0.450834	-0.367122	-0.853242	0.29259	0.813554	-0.434667	0.182004	0.902992	0.183299	0.139479	-0.128166	-0.26443	-0.773906	1.11781	0.0398283	0.907726	-0.877987	-1.09724	-0.74004	-0.209314	0.600295	-0.630273	-0.954287	-0.614841	0.435027	0.0573351	-0.911744	-1.23603	-0.864745	-0.620071	-0.301801	-0.723731	0.320404	0.395431	-0.783692	0.0873348	0.628628	1.70954
C_I	0.0395981	-0.984718	-0.545092	-1.09157	-1.12628	-0.151986	-0.652311	-0.838772	0.282952	-0.560934	0.81155	-0.295082	-1.32196	-0.597903	-0.438387	-0.302242	-0.605863	-0.876016	-0.0551698	-0.317741	0.429767	0.358011	-0.446252	-0.592249	-0.00283626	0.0398283	1.11508	-0.48467	-0.844029	-0.444023	0.34364	0.4043	0.331905	0.538285	-0.0384083	0.0579375	-0.313664	-1.08366	0.0144857	-0.349222	-0.620071	0.818977	-0.723731	1.25172	0.395431	-0.635984	-1.18518	-0.312216	0.831098
C_I	0.198795	-0.984718	-0.545092	-0.284333	-0.724538	-0.151986	-0.223381	-0.838772	-0.148261	-1.17165	0.138622	-1.1285	-0.612719	0.401337	-0.0366275	-0.302242	0.529383	-0.196232	-0.600764	-0.114518	1.0218	-0.128166	-0.176585	-0.511048	0.44613	-0.240765	1.11508	-1.0793	-1.61645	-0.444023	0.34364	1.0738	0.0835179	-0.187111	-1.2015	0.0579375	0.765244	-1.25192	-0.760347	0.0113833	-1.08008	0.446978	-0.357678	-0.0133235	-0.19173	-1.16171	-0.253123	0.0199382	0.638582
C_I	-0.294044	-0.984718	0.163095	-0.284333	-0.0379015	-0.151986	0.0557162	-0.838772	0.595766	-1.01757	0.362574	-1.43084	-1.03181	-0.597903	-0.438387	0.813554	-0.220248	0.182004	-0.600764	-0.750279	1.0218	0.358011	-0.446252	-0.937564	0.44613	0.39314	1.83873	-0.6585	-0.844029	-1.03235	-0.209314	1.0738	0.331905	0.538285	0.250168	0.435027	0.480722	-0.681208	-1.5144	-0.864745	-1.31229	0.446978	-0.153785	0.516709	-0.19173	-0.864775	-1.18518	0.0199382	0.196602
C_I	-1.04994	-0.634744	0.163095	-1.09157	-0.236856	0.549502	-1.18676	0.666295	0.282952	-0.695097	0.138622	-0.65355	-1.44408	0.197219	0.29259	0.813554	0.128187	0.182004	0.902992	-0.317741	0.429767	0.671482	-0.364728	-0.937564	0.44613	0.615481	0.630582	-0.0108473	-0.051929	-0.109237	-0.209314	0.760598	-0.630273	-1.98663	-1.2015	0.0579375	-0.0876123	-0.681208	-1.23603	-0.349222	-0.496249	-0.573438	-0.153785	0.131849	0.950615	-1.16171	-1.18518	0.40468	-0.19959
C_I	-0.467518	-0.199454	-0.545092	-0.284333	-0.236856	0.872055	-0.223381	-0.838772	0.595766	-0.695097	0.81155	-0.65355	-0.612719	-0.597903	-2.09049	-0.302242	-0.362279	-1.21918	0.500149	0.389904	0.269465	-0.506175	-0.446252	-0.681179	-0.00283626	0.842656	-0.118767	-0.0108473	0.971052	0.548823	0.795265	0.600295	-0.501962	0.538285	0.0920455	0.0579375	1.03225	-0.681208	0.713017	0.0113833	-0.620071	0.307043	0.158693	-1.10271	0.395431	-0.783692	-1.49549	-0.523736	1.45665
C_I	-1.34296	-1.33711	-1.36541	-1.09157	-0.464557	0.235014	-0.998222	-1.39262	0.595766	-1.01757	0.601488	0.308181	-0.612719	-0.411178	-2.09049	-0.302242	-0.434667	-0.418707	-0.0551698	-0.215739	1.0218	-0.664213	-0.519716	-0.592249	-0.339969	0.0398283	0.331535	-0.48467	0.385713	1.04774	1.27795	0.935375	-0.0850356	-0.187111	-0.0384083	0.760571	0.0573351	-0.366956	0.221936	0.998364	-0.20397	-0.301801	-0.153785	-1.10271	0.950615	-0.707458	-1.94292	1.47403	0.196602
C_I	-0.643297	-0.634744	-1.36541	-1.84687	-0.464557	0.872055	-0.817409	-0.347719	-0.148261	-0.695097	1.76762	0.879353	-0.765251	0.197219	-0.876935	-0.302242	-0.936514	-0.876016	0.500149	-0.500442	0.269465	-0.664213	-0.446252	-0.366235	0.44613	1.14729	0.630582	-0.0108473	0.173933	1.04774	0.795265	0.600295	-1.0583	0.538285	-0.160662	1.11591	2.07308	0.014524	1.0286	0.0113833	-0.364121	1.17432	-0.248649	-0.766838	-0.19173	-0.864775	-0.857634	-0.187797	0.831098
C_I	-0.809824	-0.634744	0.163095	-1.84687	-1.85587	0.235014	-0.223381	-0.569329	0.595766	-0.418284	1.03746	-0.998175	-0.516552	1.00628	-0.876935	-0.302242	-0.362279	-1.21918	-1.70569	0.0827784	0.623779	-0.128166	-0.0998304	-0.854714	-0.701309	1.34412	-0.118767	-1.32543	-0.261389	0.156631	0.795265	-0.054187	-0.205841	-0.187111	-1.02378	-0.421862	0.765244	-1.08366	1.37706	1.19394	-0.364121	-0.573438	0.378076	-0.614239	0.950615	-1.16171	-0.857634	1.20654	0.831098
C_I	-1.04994	-0.984718	0.936106	0.280327	-0.935853	-0.151986	0.0557162	-0.838772	-0.571923	-1.17165	0.362574	1.12321	0.141563	-0.597903	-0.876935	-0.302242	-0.605863	-1.21918	1.5914	-0.317741	0.139479	-0.664213	-0.633414	-0.592249	-0.494615	0.615481	0.630582	-1.32543	-1.34044	0.156631	0.34364	0.760598	0.72198	-0.187111	-0.160662	0.0579375	1.18003	-0.366956	0.221936	-0.864745	-0.364121	-0.0500216	-0.153785	-0.432311	-0.981833	0.405665	0.673321	0.628628	0.465099
C_I	-0.294044	-0.984718	-1.36541	-1.09157	-0.464557	0.235014	-0.474295	-0.569329	0.595766	-1.01757	0.362574	0.677863	-0.765251	0.496858	-0.438387	-0.302242	-1.10219	-0.655977	-0.0551698	-0.750279	0.139479	0.0117415	-0.801187	-0.511048	0.44613	0.0398283	0.630582	-0.877987	-0.261389	0.156631	0.34364	0.4043	0.0835179	-0.187111	-1.02378	1.11591	1.30799	-0.911744	0.221936	-0.349222	0.222122	-0.18471	-0.468156	-1.24906	-0.19173	-0.484522	-0.857634	1.59054	0.465099
[truncated: 6 more columns]
